# Supplementary material for: The transcription factor ZEB2 mediates the antitumor efficacy of tumor-infiltrating lymphocytes in non–small cell lung cancer
Source: Cell Death Dis. 2025 Nov 7;16(1):806. doi: 10.1038/s41419-025-08112-y (PMC12594841; doi:10.1038/s41419-025-08112-y)
Supplement: Supplementary file 4 — Supplementary File S1 [file 41419_2025_8112_MOESM4_ESM.xlsx]

## Sheet: Supp File S1
Gene	cluster	avg_log2FC	pct.1	pct.2	p_val	p_val_adj
SLC4A10	GZMK+ Trms	2.81025	0.682	0.053	1.38e-151	3.23e-147
RORC	GZMK+ Trms	1.53454	0.383	0.036	3.25e-68	7.63e-64
KLRB1	GZMK+ Trms	2.93277	0.935	0.346	5.8e-66	1.36e-61
ME1	GZMK+ Trms	1.04742	0.206	0.009	8.31e-62	1.95e-57
ZBTB16	GZMK+ Trms	1.94831	0.467	0.062	2.5e-60	5.87e-56
LTK	GZMK+ Trms	0.548402	0.196	0.01	6.6e-54	1.55e-49
IL23R	GZMK+ Trms	1.65616	0.336	0.042	1.29e-45	3.02e-41
LST1	GZMK+ Trms	0.698078	0.542	0.13	5.87e-38	1.38e-33
COLQ	GZMK+ Trms	1.34715	0.346	0.054	1.73e-37	4.05e-33
FLT4	GZMK+ Trms	0.55916	0.168	0.012	1.81e-35	4.25e-31
GZMB	GZMK+ Trms	-3.24368	0.579	0.883	1.29e-32	3.02e-28
GZMH	GZMK+ Trms	-2.91243	0.626	0.891	1.73e-32	4.06e-28
NCR3	GZMK+ Trms	1.38165	0.617	0.197	1.52e-31	3.57e-27
ADAM12	GZMK+ Trms	0.892137	0.243	0.032	2.59e-31	6.07e-27
IL7R	GZMK+ Trms	1.87364	0.972	0.799	3.1e-31	7.26e-27
TMIGD2	GZMK+ Trms	1.48347	0.458	0.115	6.24e-30	1.46e-25
KLRC4-KLRK1	GZMK+ Trms	-1.51836	0.804	0.981	6.91e-29	1.62e-24
BLK	GZMK+ Trms	0.724945	0.196	0.022	7.45e-29	1.75e-24
MATN2	GZMK+ Trms	0.620119	0.159	0.014	1.08e-28	2.53e-24
TLE1	GZMK+ Trms	0.488378	0.234	0.032	9.63e-28	2.26e-23
KLRK1	GZMK+ Trms	-1.45188	0.785	0.975	4.74e-27	1.11e-22
CA2	GZMK+ Trms	0.933996	0.159	0.016	4.57e-26	1.07e-21
HLA-DRB5	GZMK+ Trms	-1.70062	0.533	0.876	5.37e-26	1.26e-21
HLA-DRB1	GZMK+ Trms	-1.85503	0.654	0.906	1.05e-24	2.45e-20
DPP4	GZMK+ Trms	1.69023	0.607	0.236	6.68e-24	1.57e-19
HLA-DRB6	GZMK+ Trms	-1.43347	0.514	0.868	1.51e-23	3.55e-19
LTB	GZMK+ Trms	1.93646	0.841	0.535	7.9e-23	1.85e-18
CCR6	GZMK+ Trms	1.86864	0.626	0.263	1.02e-22	2.39e-18
CD40LG	GZMK+ Trms	1.37558	0.393	0.117	2.15e-21	5.04e-17
DUSP1	GZMK+ Trms	2.39652	0.85	0.584	5.73e-21	1.35e-16
B3GALT2	GZMK+ Trms	0.718068	0.178	0.025	7.98e-21	1.87e-16
CEBPD	GZMK+ Trms	0.405783	0.271	0.055	9.2e-21	2.16e-16
P2RY14	GZMK+ Trms	0.544093	0.121	0.012	1.77e-20	4.14e-16
KLRD1	GZMK+ Trms	-2.29068	0.477	0.761	9.36e-18	2.2e-13
HLA-DPB1	GZMK+ Trms	-1.12269	0.701	0.929	1.06e-17	2.48e-13
KLRC4	GZMK+ Trms	-1.23262	0.15	0.577	1.81e-17	4.25e-13
HLA-DPA1	GZMK+ Trms	-1.12828	0.841	0.953	1.04e-16	2.43e-12
CD8B	GZMK+ Trms	-1.02211	0.804	0.943	1.61e-16	3.78e-12
FYB1	GZMK+ Trms	-1.05287	0.766	0.957	3e-16	7.04e-12
CTSH	GZMK+ Trms	1.08578	0.449	0.168	4.29e-16	1.01e-11
HLA-DQB1	GZMK+ Trms	-0.86271	0.29	0.671	7e-16	1.64e-11
PLD1	GZMK+ Trms	0.358079	0.159	0.026	8.51e-16	2e-11
RPLP0	GZMK+ Trms	0.852909	1	0.932	9.29e-16	2.18e-11
SPOCK2	GZMK+ Trms	1.07623	0.907	0.714	1.07e-15	2.51e-11
JAML	GZMK+ Trms	1.09786	0.869	0.631	1.27e-14	2.98e-10
AQP3	GZMK+ Trms	2.00109	0.449	0.198	2.38e-14	5.58e-10
ANAPC1P1	GZMK+ Trms	-0.371795	0.486	0.804	2.41e-14	5.65e-10
NRIP1	GZMK+ Trms	0.590228	0.224	0.054	2.97e-14	6.97e-10
AOAH	GZMK+ Trms	-1.3292	0.402	0.693	9.25e-14	2.17e-09
SLAMF1	GZMK+ Trms	1.35094	0.701	0.456	3.63e-13	8.51e-09
CXXC5	GZMK+ Trms	0.486863	0.159	0.031	3.7e-13	8.68e-09
ZNF683	GZMK+ Trms	-2.03924	0.168	0.495	7.86e-13	1.84e-08
ERN1	GZMK+ Trms	0.980169	0.579	0.307	1.83e-12	4.28e-08
CERK	GZMK+ Trms	0.758683	0.579	0.291	2.24e-12	5.24e-08
PLXND1	GZMK+ Trms	0.797007	0.28	0.089	3.8e-12	8.91e-08
IL18RAP	GZMK+ Trms	1.26759	0.467	0.217	4.88e-12	1.14e-07
RPL3	GZMK+ Trms	0.67606	1	0.989	7.35e-12	1.72e-07
ITGB1	GZMK+ Trms	-1.34996	0.43	0.695	9.3e-12	2.18e-07
CCL20	GZMK+ Trms	1.03002	0.234	0.07	1.05e-11	2.47e-07
KLRC3	GZMK+ Trms	-1.10636	0.103	0.416	3.89e-11	9.12e-07
ADGRG1	GZMK+ Trms	-2.01244	0.224	0.495	5.45e-11	1.28e-06
RPL13	GZMK+ Trms	0.632864	1	0.997	9.24e-11	2.17e-06
HLA-DQA1	GZMK+ Trms	-0.872454	0.168	0.467	1.05e-10	2.45e-06
HLA-DQA2	GZMK+ Trms	-0.611816	0.103	0.4	2.29e-10	5.38e-06
ABCB1	GZMK+ Trms	0.981326	0.495	0.251	2.36e-10	5.54e-06
ZEB2	GZMK+ Trms	-1.62837	0.308	0.565	2.84e-10	6.66e-06
FCRL6	GZMK+ Trms	-1.77617	0.336	0.563	3.66e-10	8.59e-06
RORA	GZMK+ Trms	1.01982	0.804	0.622	4.82e-10	1.13e-05
CX3CR1	GZMK+ Trms	-2.0851	0.159	0.433	6.08e-10	1.43e-05
TBXAS1	GZMK+ Trms	0.643933	0.224	0.071	6.74e-10	1.58e-05
MIAT	GZMK+ Trms	-1.12943	0.374	0.65	7.89e-10	1.85e-05
COTL1	GZMK+ Trms	-1.30738	0.645	0.773	8.93e-10	2.1e-05
MED15	GZMK+ Trms	-0.866049	0.402	0.667	9.87e-10	2.32e-05
IFNGR1	GZMK+ Trms	1.36186	0.607	0.406	1.49e-09	3.49e-05
TIGIT	GZMK+ Trms	-1.65658	0.383	0.593	1.58e-09	3.7e-05
CHD7	GZMK+ Trms	0.888503	0.346	0.15	1.58e-09	3.71e-05
PER1	GZMK+ Trms	0.657389	0.411	0.196	1.63e-09	3.82e-05
XCL1	GZMK+ Trms	-0.354932	0.047	0.318	1.97e-09	4.63e-05
FOS	GZMK+ Trms	2.33022	0.645	0.437	2.27e-09	5.32e-05
EEF1G	GZMK+ Trms	0.654358	0.963	0.914	2.27e-09	5.32e-05
XCL2	GZMK+ Trms	-0.380159	0.065	0.336	2.37e-09	5.56e-05
RPL8	GZMK+ Trms	0.564084	0.981	0.97	2.88e-09	6.75e-05
NR1D1	GZMK+ Trms	0.7517	0.252	0.092	3.4e-09	7.98e-05
LGALS1	GZMK+ Trms	-0.589586	0.308	0.577	4.78e-09	0.000112219
SATB1	GZMK+ Trms	1.23438	0.505	0.298	6.29e-09	0.000147466
HLA-DRA	GZMK+ Trms	-2.21518	0.449	0.608	7.52e-09	0.000176461
ABCA1	GZMK+ Trms	0.529471	0.121	0.027	7.84e-09	0.000183803
ARID5B	GZMK+ Trms	-0.787405	0.327	0.6	8.77e-09	0.000205781
TNFSF13B	GZMK+ Trms	0.760786	0.215	0.074	1.04e-08	0.000244906
ODF2L	GZMK+ Trms	0.942301	0.664	0.503	1.11e-08	0.000260832
RARG	GZMK+ Trms	0.640417	0.178	0.052	1.15e-08	0.000269609
CD84	GZMK+ Trms	-0.735337	0.439	0.721	1.22e-08	0.000286659
KIF5C	GZMK+ Trms	0.41263	0.196	0.062	1.23e-08	0.000288718
APBA2	GZMK+ Trms	-0.901281	0.178	0.418	1.38e-08	0.000324796
IL4I1	GZMK+ Trms	1.20193	0.467	0.274	1.46e-08	0.000341415
IKZF2	GZMK+ Trms	0.927964	0.355	0.17	1.67e-08	0.000390642
KLRC2	GZMK+ Trms	-0.960257	0.14	0.401	1.67e-08	0.000392655
CD69	GZMK+ Trms	1.24744	0.907	0.839	1.78e-08	0.00041859
FCGR3B	GZMK+ Trms	-0.301555	0.037	0.279	1.95e-08	0.000457911
SAMD12	GZMK+ Trms	0.293135	0.14	0.035	2.09e-08	0.000490659
CCL5	GZMK+ Trms	-0.625335	0.981	0.981	2.11e-08	0.000494347
HPGD	GZMK+ Trms	0.908014	0.355	0.17	2.85e-08	0.000667963
PBXIP1	GZMK+ Trms	0.844302	0.794	0.614	4.21e-08	0.000987117
TNIP3	GZMK+ Trms	-0.809518	0.075	0.319	4.37e-08	0.00102586
CYTH3	GZMK+ Trms	0.64115	0.196	0.064	5.24e-08	0.00122851
SESN1	GZMK+ Trms	1.33483	0.542	0.33	6.41e-08	0.00150408
GNLY	GZMK+ Trms	-2.13671	0.486	0.665	7.97e-08	0.00187063
CAMK4	GZMK+ Trms	0.734886	0.645	0.432	8.22e-08	0.00192931
FGFBP2	GZMK+ Trms	-2.14842	0.196	0.423	8.48e-08	0.00198926
KLRG1	GZMK+ Trms	0.923921	0.766	0.6	8.79e-08	0.00206175
JUNB	GZMK+ Trms	1.0916	0.785	0.624	1.02e-07	0.00238584
ITGAL	GZMK+ Trms	-0.848659	0.589	0.77	1.12e-07	0.00261904
A2M	GZMK+ Trms	0.651943	0.738	0.487	1.21e-07	0.00284562
JUN	GZMK+ Trms	1.36049	0.692	0.487	1.36e-07	0.00319859
CXCR6	GZMK+ Trms	0.807127	0.813	0.631	1.57e-07	0.00367841
ARL6IP5	GZMK+ Trms	-0.543718	0.785	0.91	1.58e-07	0.00370659
WDR86-AS1	GZMK+ Trms	0.501425	0.187	0.064	3.12e-07	0.00731385
TPT1	GZMK+ Trms	0.656911	0.981	0.973	3.2e-07	0.00751576
PTP4A2	GZMK+ Trms	-0.767679	0.617	0.763	3.56e-07	0.00834862
TMSB10	GZMK+ Trms	-0.610649	0.991	0.999	3.99e-07	0.00935304
TNFAIP3	GZMK+ Trms	1.00702	0.785	0.685	4.01e-07	0.00940914
RPS3	GZMK+ Trms	0.491666	1	0.996	4.02e-07	0.00942788
CD3G	GZMK+ Trms	-0.536331	0.813	0.932	4.75e-07	0.0111496
CD63	GZMK+ Trms	-0.551406	0.477	0.711	4.96e-07	0.011624
WSB1	GZMK+ Trms	-0.920819	0.495	0.678	5.44e-07	0.0127698
IDH2	GZMK+ Trms	-0.671563	0.467	0.691	6.2e-07	0.0145553
RPL4	GZMK+ Trms	0.436223	0.981	0.937	7.07e-07	0.0165824
FCGR3A	GZMK+ Trms	-2.42556	0.262	0.447	8.67e-07	0.0203385
HLA-DMA	GZMK+ Trms	-0.875001	0.187	0.41	8.8e-07	0.0206493
C1orf21	GZMK+ Trms	-0.726812	0.075	0.282	1.04e-06	0.0243417
MBP	GZMK+ Trms	-0.681417	0.402	0.631	1.08e-06	0.0252787
ZFP36L1	GZMK+ Trms	0.628573	0.907	0.82	1.22e-06	0.0286501
TANC2	GZMK+ Trms	0.383925	0.14	0.043	1.28e-06	0.0301139
SPON1	GZMK+ Trms	0.371363	0.131	0.039	1.38e-06	0.0323198
TNFRSF25	GZMK+ Trms	0.960376	0.505	0.34	1.43e-06	0.0335421
THEMIS	GZMK+ Trms	-0.848767	0.617	0.779	1.81e-06	0.0423978
BCAS4	GZMK+ Trms	-0.372015	0.542	0.713	1.9e-06	0.0446488
PHACTR2	GZMK+ Trms	0.682041	0.43	0.249	2.21e-06	0.0518367
RUNX2	GZMK+ Trms	0.640387	0.486	0.31	2.54e-06	0.059628
RPL5	GZMK+ Trms	0.548353	0.963	0.973	2.76e-06	0.0646872
SYNE1	GZMK+ Trms	-0.54758	0.682	0.827	2.99e-06	0.0700569
GABARAPL1	GZMK+ Trms	-0.96441	0.262	0.467	3.22e-06	0.0755116
CRACR2A	GZMK+ Trms	0.380988	0.383	0.202	3.22e-06	0.0755138
TC2N	GZMK+ Trms	0.881865	0.804	0.697	3.47e-06	0.0814118
ITM2A	GZMK+ Trms	-1.05928	0.664	0.775	3.48e-06	0.0816345
CCL4L1	GZMK+ Trms	-0.672515	0.626	0.771	3.71e-06	0.0869511
SEMA4D	GZMK+ Trms	-0.420392	0.449	0.66	5e-06	0.117223
LINC00612	GZMK+ Trms	0.634995	0.458	0.277	5.11e-06	0.119883
ITK	GZMK+ Trms	-0.452554	0.636	0.803	5.7e-06	0.133752
ARHGAP9	GZMK+ Trms	-0.623578	0.542	0.724	5.73e-06	0.134496
SPART	GZMK+ Trms	0.460035	0.196	0.077	5.85e-06	0.13723
SAMSN1	GZMK+ Trms	-0.852328	0.439	0.623	5.95e-06	0.139526
TADA3	GZMK+ Trms	-0.592767	0.178	0.393	6.04e-06	0.141697
HLA-DQB2	GZMK+ Trms	-0.270008	0.14	0.342	6.16e-06	0.144568
PATL2	GZMK+ Trms	-0.73147	0.364	0.533	6.46e-06	0.151445
JAKMIP1	GZMK+ Trms	-0.437891	0.121	0.346	6.54e-06	0.153534
RPS4X	GZMK+ Trms	0.407542	0.991	0.975	6.65e-06	0.155893
PRKACB	GZMK+ Trms	-0.689644	0.495	0.691	6.78e-06	0.159161
FLT3LG	GZMK+ Trms	0.455193	0.935	0.873	7.43e-06	0.174252
SPRY1	GZMK+ Trms	0.284507	0.224	0.094	7.48e-06	0.175547
ATF7IP2	GZMK+ Trms	0.368403	0.355	0.19	7.85e-06	0.184199
RAB27A	GZMK+ Trms	-0.435544	0.29	0.501	8.19e-06	0.192023
WASF2	GZMK+ Trms	-0.306352	0.411	0.623	8.8e-06	0.206409
SLF1	GZMK+ Trms	-0.465276	0.178	0.383	9.64e-06	0.22618
PRKCB	GZMK+ Trms	-0.751349	0.308	0.496	1.06e-05	0.247812
SLC4A7	GZMK+ Trms	-0.405192	0.234	0.445	1.18e-05	0.277512
CRTAM	GZMK+ Trms	-1.14592	0.271	0.448	1.22e-05	0.286508
CALR	GZMK+ Trms	-0.548316	0.673	0.81	1.23e-05	0.287577
MAF	GZMK+ Trms	0.304618	0.458	0.277	1.23e-05	0.288252
RPLP1	GZMK+ Trms	0.473084	1	0.995	1.35e-05	0.315981
FKBP1A	GZMK+ Trms	-0.728619	0.505	0.663	1.5e-05	0.352729
CLEC2D	GZMK+ Trms	-0.51904	0.85	0.93	1.56e-05	0.366418
ETNK1	GZMK+ Trms	-0.849157	0.43	0.599	1.61e-05	0.377309
NFKBIA	GZMK+ Trms	1.05838	0.822	0.757	1.61e-05	0.378184
VSIR	GZMK+ Trms	0.868774	0.757	0.632	1.62e-05	0.378929
SPATA13	GZMK+ Trms	-0.813318	0.467	0.612	1.75e-05	0.411045
KIAA1551	GZMK+ Trms	-0.619828	0.832	0.917	2.1e-05	0.492934
IL6ST	GZMK+ Trms	-0.821782	0.318	0.512	2.21e-05	0.517702
PYHIN1	GZMK+ Trms	-0.634046	0.664	0.801	2.21e-05	0.518525
PPP1R12A	GZMK+ Trms	-0.45798	0.551	0.72	2.47e-05	0.580458
CCL4	GZMK+ Trms	-0.787781	0.832	0.874	2.53e-05	0.592385
NFATC2	GZMK+ Trms	-0.521676	0.318	0.499	2.65e-05	0.621262
RPS2	GZMK+ Trms	0.352535	0.944	0.935	2.76e-05	0.647484
GLIPR2	GZMK+ Trms	-0.613836	0.383	0.577	2.82e-05	0.660623
HLA-H	GZMK+ Trms	0.326087	1	0.999	2.91e-05	0.682349
RPL18	GZMK+ Trms	0.637311	0.972	0.961	2.94e-05	0.688585
TTC38	GZMK+ Trms	-0.939347	0.15	0.317	3.14e-05	0.73557
RARRES3	GZMK+ Trms	-0.41937	0.654	0.83	3.15e-05	0.738349
LY6E	GZMK+ Trms	-0.56497	0.71	0.833	3.15e-05	0.738906
PTPRC	GZMK+ Trms	-0.420581	0.981	0.995	3.21e-05	0.753123
PRSS23	GZMK+ Trms	-1.12432	0.103	0.267	3.33e-05	0.780531
SAMD3	GZMK+ Trms	-0.572429	0.551	0.709	3.44e-05	0.805878
GPR183	GZMK+ Trms	0.4185	0.692	0.541	3.47e-05	0.813244
CCDC141	GZMK+ Trms	-0.934959	0.14	0.307	3.51e-05	0.824402
RPL7A	GZMK+ Trms	0.497525	0.963	0.923	3.65e-05	0.855986
PZP	GZMK+ Trms	0.548518	0.551	0.366	3.69e-05	0.866672
PDE8A	GZMK+ Trms	0.418559	0.187	0.081	4.12e-05	0.966965
FGR	GZMK+ Trms	-1.13834	0.159	0.338	4.18e-05	0.980954
RPL10A	GZMK+ Trms	0.394093	0.963	0.925	4.26e-05	0.999503
SRSF9	GZMK+ Trms	-0.432421	0.234	0.435	4.53e-05	1
TOP2B	GZMK+ Trms	-0.680827	0.28	0.465	4.57e-05	1
YPEL1	GZMK+ Trms	-0.523345	0.187	0.361	4.59e-05	1
FKBP1A-SDCBP2	GZMK+ Trms	-0.257609	0.346	0.515	4.84e-05	1
EIF1	GZMK+ Trms	0.601031	0.991	0.976	5.18e-05	1
IL12RB2	GZMK+ Trms	0.673296	0.178	0.078	5.31e-05	1
CTSD	GZMK+ Trms	-0.622938	0.617	0.771	5.41e-05	1
MYC	GZMK+ Trms	0.833276	0.364	0.225	5.53e-05	1
FOSB	GZMK+ Trms	0.647004	0.421	0.273	5.55e-05	1
C12orf75	GZMK+ Trms	-0.585078	0.411	0.599	5.6e-05	1
MIR3064	GZMK+ Trms	-0.254158	0.879	0.931	5.76e-05	1
CST7	GZMK+ Trms	-0.575113	0.832	0.895	5.9e-05	1
NLRC5	GZMK+ Trms	-0.604407	0.617	0.769	6.08e-05	1
F2R	GZMK+ Trms	-0.854631	0.393	0.569	6.17e-05	1
RACK1	GZMK+ Trms	0.673291	0.944	0.929	6.83e-05	1
SYTL3	GZMK+ Trms	-0.699035	0.551	0.688	7.12e-05	1
ITGB2	GZMK+ Trms	-0.286224	0.813	0.914	7.17e-05	1
ARPC2	GZMK+ Trms	-0.432605	0.916	0.97	7.19e-05	1
TSPAN14	GZMK+ Trms	-0.490914	0.505	0.703	7.4e-05	1
TOX	GZMK+ Trms	-0.607849	0.262	0.439	7.57e-05	1
CD74	GZMK+ Trms	-0.848555	0.991	0.968	7.76e-05	1
CD47	GZMK+ Trms	-0.485457	0.729	0.88	7.8e-05	1
PNN	GZMK+ Trms	-0.387879	0.542	0.723	7.81e-05	1
NKG7	GZMK+ Trms	-0.653814	1	0.956	8.11e-05	1
MYO7A	GZMK+ Trms	-0.532048	0.028	0.17	8.24e-05	1
SPON2	GZMK+ Trms	-1.08303	0.131	0.287	8.54e-05	1
GPR171	GZMK+ Trms	0.609184	0.776	0.673	8.59e-05	1
SNHG16	GZMK+ Trms	0.527236	0.421	0.262	8.69e-05	1
HLA-E	GZMK+ Trms	0.345177	1	0.998	8.76e-05	1
OASL	GZMK+ Trms	-0.815748	0.243	0.42	8.85e-05	1
MBNL1	GZMK+ Trms	-0.548325	0.841	0.913	9.04e-05	1
OSBPL8	GZMK+ Trms	-0.550003	0.43	0.588	9.13e-05	1
ATP6V0E1	GZMK+ Trms	-0.275393	0.692	0.84	9.74e-05	1
SLMO2-ATP5E	GZMK+ Trms	-0.298732	0.897	0.956	0.000101585	1
CCNG2	GZMK+ Trms	0.617282	0.14	0.055	0.000103658	1
PHACTR2-AS1	GZMK+ Trms	0.3151	0.131	0.049	0.000119643	1
TMEM71	GZMK+ Trms	0.400076	0.458	0.29	0.000120696	1
RPL12	GZMK+ Trms	0.421824	0.916	0.893	0.000126567	1
DTHD1	GZMK+ Trms	-0.747712	0.187	0.343	0.000126597	1
CENPO	GZMK+ Trms	-0.325528	0.093	0.25	0.000129986	1
ARPC5	GZMK+ Trms	-0.429427	0.626	0.821	0.000130949	1
ITGB2-AS1	GZMK+ Trms	-0.731806	0.234	0.384	0.000132554	1
LOC100506990	GZMK+ Trms	0.318014	0.252	0.127	0.000140143	1
CHST12	GZMK+ Trms	-0.348693	0.346	0.545	0.000141398	1
MAPK1	GZMK+ Trms	-0.455958	0.299	0.489	0.000150233	1
PDCD1	GZMK+ Trms	-0.651422	0.234	0.409	0.000165097	1
TMSB4X	GZMK+ Trms	-0.305106	1	1	0.000165796	1
RNF103-CHMP3	GZMK+ Trms	-0.711027	0.159	0.32	0.000166354	1
CHMP3	GZMK+ Trms	-0.734928	0.159	0.319	0.000166403	1
HAVCR2	GZMK+ Trms	-1.42174	0.178	0.325	0.000170621	1
SLA2	GZMK+ Trms	-0.596234	0.439	0.573	0.000179448	1
SFXN1	GZMK+ Trms	-0.396754	0.28	0.452	0.000179979	1
TXK	GZMK+ Trms	0.538538	0.43	0.286	0.000182653	1
MTSS1	GZMK+ Trms	-0.73416	0.14	0.289	0.000183789	1
USP13	GZMK+ Trms	0.477527	0.121	0.046	0.000186631	1
KIZ	GZMK+ Trms	-0.515416	0.084	0.236	0.000187416	1
PSMB8	GZMK+ Trms	-0.527664	0.776	0.872	0.000191727	1
C1orf56	GZMK+ Trms	-0.443505	0.804	0.871	0.000193601	1
HACL1	GZMK+ Trms	0.411748	0.411	0.266	0.000195629	1
FGL2	GZMK+ Trms	-0.526568	0.037	0.174	0.000197084	1
CCL3	GZMK+ Trms	-1.15151	0.196	0.352	0.0002018	1
MCOLN2	GZMK+ Trms	-0.412259	0.168	0.339	0.000202265	1
IL10RA	GZMK+ Trms	-0.291539	0.598	0.79	0.000222068	1
FKBP11	GZMK+ Trms	0.532935	0.664	0.523	0.000222261	1
MIR5047	GZMK+ Trms	-0.251695	0.579	0.7	0.000223132	1
TTC24	GZMK+ Trms	-0.367362	0.065	0.208	0.00022523	1
LILRB1	GZMK+ Trms	-0.822067	0.103	0.242	0.000227417	1
PTPN18	GZMK+ Trms	-0.402083	0.131	0.293	0.000230078	1
LAPTM5	GZMK+ Trms	0.394754	0.972	0.974	0.000233415	1
GIGYF1	GZMK+ Trms	-0.268837	0.234	0.401	0.000236331	1
LITAF	GZMK+ Trms	-0.456331	0.72	0.839	0.000237746	1
ZBP1	GZMK+ Trms	-0.582368	0.262	0.414	0.000261191	1
PTTG1	GZMK+ Trms	-0.410875	0.103	0.252	0.000266827	1
HERC1	GZMK+ Trms	-0.428623	0.467	0.639	0.000282493	1
PDCD4	GZMK+ Trms	0.702357	0.888	0.867	0.000284739	1
RAP1B	GZMK+ Trms	-0.392044	0.738	0.824	0.000287006	1
RPS9	GZMK+ Trms	0.493874	0.972	0.916	0.000291533	1
RPL29	GZMK+ Trms	0.33282	0.953	0.88	0.00029375	1
PREP	GZMK+ Trms	-0.478927	0.112	0.274	0.000296576	1
MBOAT1	GZMK+ Trms	0.732661	0.383	0.256	0.000301115	1
SMCHD1	GZMK+ Trms	-0.365855	0.607	0.744	0.000325042	1
BATF	GZMK+ Trms	-0.365724	0.364	0.533	0.000335161	1
ARHGAP1	GZMK+ Trms	-0.344482	0.29	0.473	0.000341304	1
ELK3	GZMK+ Trms	0.516519	0.336	0.215	0.000357363	1
MKNK1-AS1	GZMK+ Trms	0.339667	0.252	0.147	0.000359095	1
RANBP1	GZMK+ Trms	-0.382336	0.206	0.365	0.000372975	1
ITGA1	GZMK+ Trms	-0.890132	0.262	0.419	0.000380406	1
HIPK2	GZMK+ Trms	0.445753	0.224	0.115	0.000391584	1
S100A4	GZMK+ Trms	0.254248	0.981	0.935	0.000408671	1
GPR174	GZMK+ Trms	-0.339696	0.215	0.396	0.000412052	1
SEL1L	GZMK+ Trms	-0.35006	0.215	0.388	0.000420898	1
DGKZ	GZMK+ Trms	-0.300934	0.271	0.423	0.000427254	1
IL18R1	GZMK+ Trms	0.438259	0.318	0.196	0.000440701	1
DYNLRB1	GZMK+ Trms	-0.292556	0.327	0.504	0.000444213	1
SRPK1	GZMK+ Trms	-0.449933	0.215	0.369	0.000445031	1
GTF3C1	GZMK+ Trms	0.928886	0.439	0.298	0.00044677	1
ELL	GZMK+ Trms	0.722766	0.308	0.194	0.00044845	1
PCNT	GZMK+ Trms	-0.642705	0.224	0.373	0.000451731	1
PSMA3	GZMK+ Trms	-0.462893	0.626	0.719	0.00047593	1
ANKRD44	GZMK+ Trms	-0.269796	0.673	0.832	0.000480573	1
ZFP36	GZMK+ Trms	1.22159	0.879	0.864	0.000486964	1
RPS18	GZMK+ Trms	0.36011	1	0.991	0.000488876	1
CASP2	GZMK+ Trms	-0.503089	0.262	0.416	0.000492302	1
LOC643733	GZMK+ Trms	0.777702	0.486	0.374	0.000497126	1
RPL28	GZMK+ Trms	0.387385	0.963	0.915	0.000506652	1
SH3BP2	GZMK+ Trms	-0.330509	0.206	0.372	0.000507199	1
IKZF1	GZMK+ Trms	-0.542709	0.71	0.799	0.000513571	1
TNFRSF9	GZMK+ Trms	-0.822033	0.103	0.25	0.000519904	1
LAIR2	GZMK+ Trms	-0.347824	0.075	0.204	0.000521468	1
DCAF7	GZMK+ Trms	-0.54391	0.308	0.458	0.000522176	1
DMAC1	GZMK+ Trms	0.427934	0.43	0.275	0.000522282	1
NFATC3	GZMK+ Trms	-0.496827	0.402	0.57	0.000549702	1
ITGAM	GZMK+ Trms	-0.652887	0.056	0.184	0.000556985	1
TPP2	GZMK+ Trms	-0.412871	0.346	0.507	0.00060252	1
RAC2	GZMK+ Trms	-0.261429	0.944	0.976	0.000604011	1
FAM53B	GZMK+ Trms	-0.419532	0.252	0.419	0.000605638	1
SOCS2	GZMK+ Trms	0.774961	0.159	0.075	0.00061789	1
SMG5	GZMK+ Trms	-0.391427	0.131	0.279	0.000625035	1
HLA-J	GZMK+ Trms	0.267279	1	0.999	0.000627531	1
XPNPEP3	GZMK+ Trms	-0.323599	0.486	0.609	0.000630628	1
VPS26A	GZMK+ Trms	-0.311073	0.29	0.481	0.000642156	1
VPS28	GZMK+ Trms	-0.451011	0.477	0.611	0.000650406	1
TTC13	GZMK+ Trms	-0.5333	0.168	0.314	0.000677461	1
RNASEH2B	GZMK+ Trms	-0.304627	0.196	0.365	0.000687783	1
CTLA4	GZMK+ Trms	-0.447924	0.065	0.191	0.000696106	1
DENND1B	GZMK+ Trms	-0.744882	0.187	0.322	0.000729856	1
GLUL	GZMK+ Trms	-0.686579	0.43	0.58	0.000730384	1
OPTN	GZMK+ Trms	-0.352839	0.458	0.636	0.000735765	1
ATP5E	GZMK+ Trms	-0.264288	0.888	0.954	0.000739171	1
TESC	GZMK+ Trms	-0.251421	0.028	0.138	0.000769138	1
FAM120A	GZMK+ Trms	-0.598507	0.15	0.289	0.000789847	1
TPST2	GZMK+ Trms	-0.520948	0.374	0.506	0.000800965	1
VPS29	GZMK+ Trms	-0.265539	0.467	0.612	0.000802493	1
SLF2	GZMK+ Trms	-0.46257	0.262	0.404	0.000819024	1
TGFBR1	GZMK+ Trms	-0.369699	0.093	0.227	0.000848255	1
TMEM50A	GZMK+ Trms	-0.372964	0.607	0.747	0.000850124	1
PERP	GZMK+ Trms	0.381053	0.308	0.19	0.000857009	1
GPR65	GZMK+ Trms	0.625002	0.645	0.525	0.000862923	1
LYST	GZMK+ Trms	-0.623947	0.514	0.633	0.000885122	1
HDDC2	GZMK+ Trms	-0.352449	0.14	0.289	0.000887214	1
SYTL2	GZMK+ Trms	0.608358	0.617	0.484	0.000894484	1
TRPS1	GZMK+ Trms	-0.487773	0.093	0.226	0.000909685	1
WNK1	GZMK+ Trms	-0.287196	0.523	0.675	0.000927231	1
DAXX	GZMK+ Trms	-0.636832	0.374	0.508	0.00092745	1
IL4R	GZMK+ Trms	-0.302601	0.121	0.262	0.000933776	1
SUB1	GZMK+ Trms	-0.273546	0.776	0.87	0.00094465	1
RPS12	GZMK+ Trms	0.478711	0.981	0.962	0.00095892	1
DRAM2	GZMK+ Trms	-0.38162	0.168	0.309	0.000975623	1
HMGA1	GZMK+ Trms	-0.266524	0.159	0.31	0.000988296	1
SKAP2	GZMK+ Trms	0.91128	0.364	0.253	0.000993727	1
YARS2	GZMK+ Trms	-0.297985	0.056	0.181	0.000998419	1
CTSS	GZMK+ Trms	-0.284078	0.495	0.642	0.00100977	1
RPS10	GZMK+ Trms	0.326262	0.953	0.925	0.00101372	1
IFI6	GZMK+ Trms	-0.354025	0.383	0.56	0.00101473	1
SENP3-EIF4A1	GZMK+ Trms	0.374676	0.86	0.832	0.00103303	1
RPL10	GZMK+ Trms	0.291777	0.991	0.991	0.00103562	1
SH3BP5-AS1	GZMK+ Trms	-0.685667	0.29	0.426	0.00104084	1
ATP1B1	GZMK+ Trms	-0.252935	0.047	0.162	0.00104775	1
ASB8	GZMK+ Trms	0.259282	0.168	0.326	0.00105592	1
PHOSPHO2	GZMK+ Trms	0.378152	0.178	0.089	0.00106431	1
A2M-AS1	GZMK+ Trms	0.45778	0.252	0.143	0.00107001	1
SRSF4	GZMK+ Trms	-0.34325	0.364	0.525	0.00108088	1
RAB22A	GZMK+ Trms	-0.469846	0.112	0.247	0.00113013	1
SH3BGRL	GZMK+ Trms	-0.507866	0.636	0.732	0.00113919	1
KIF21A	GZMK+ Trms	-0.65363	0.187	0.326	0.0011395	1
KLRC1	GZMK+ Trms	-0.738274	0.206	0.354	0.00113967	1
SNHG12	GZMK+ Trms	-0.389677	0.215	0.357	0.00116676	1
KCTD7	GZMK+ Trms	0.405951	0.336	0.207	0.00122927	1
KIAA1671	GZMK+ Trms	-0.300501	0.084	0.207	0.00124847	1
STIM1	GZMK+ Trms	-0.519421	0.299	0.442	0.0012543	1
CREB3L2	GZMK+ Trms	0.421546	0.383	0.246	0.00125993	1
APOBEC3G	GZMK+ Trms	-0.456161	0.757	0.826	0.00127585	1
SNORA33	GZMK+ Trms	0.429687	0.981	0.961	0.00127667	1
PYCARD	GZMK+ Trms	-0.250804	0.187	0.327	0.00129232	1
KANSL1L	GZMK+ Trms	-0.26928	0.131	0.268	0.00129393	1
POLR3E	GZMK+ Trms	-0.557288	0.15	0.286	0.00130349	1
UBE4A	GZMK+ Trms	-0.369849	0.374	0.513	0.00132126	1
TXNDC15	GZMK+ Trms	-0.536895	0.112	0.242	0.00135935	1
INPP4B	GZMK+ Trms	-0.276439	0.505	0.637	0.00136012	1
NUDCD3	GZMK+ Trms	-0.689023	0.178	0.306	0.00137368	1
COX5A	GZMK+ Trms	-0.343752	0.393	0.542	0.00137382	1
GPR137B	GZMK+ Trms	-0.365081	0.028	0.132	0.00139328	1
IFI44	GZMK+ Trms	0.842209	0.579	0.475	0.00140117	1
AKAP13	GZMK+ Trms	-0.390317	0.766	0.875	0.00143025	1
C6orf62	GZMK+ Trms	-0.422266	0.682	0.822	0.00144256	1
FBXO6	GZMK+ Trms	-0.340772	0.103	0.233	0.00145772	1
ACADM	GZMK+ Trms	-0.308048	0.15	0.303	0.00145834	1
PPP1R15A	GZMK+ Trms	0.606426	0.467	0.362	0.00146128	1
MSN	GZMK+ Trms	-0.370562	0.822	0.909	0.0014828	1
ZNF264	GZMK+ Trms	-0.300717	0.065	0.186	0.00149466	1
RBM34	GZMK+ Trms	-0.279396	0.383	0.538	0.00149475	1
NCBP1	GZMK+ Trms	-0.423205	0.252	0.392	0.00152393	1
CYTH4	GZMK+ Trms	-0.422072	0.467	0.625	0.00153828	1
RTN4	GZMK+ Trms	-0.315972	0.234	0.366	0.00155621	1
RNF19A	GZMK+ Trms	-0.397038	0.542	0.701	0.00157102	1
SLC25A1	GZMK+ Trms	-0.370523	0.084	0.21	0.00159392	1
DUSP22	GZMK+ Trms	-0.536965	0.159	0.282	0.0016363	1
ANAPC4	GZMK+ Trms	-0.290114	0.187	0.336	0.00163911	1
ITGAE	GZMK+ Trms	-0.523447	0.421	0.58	0.00165052	1
UBL3	GZMK+ Trms	-0.517496	0.178	0.313	0.00165949	1
RAD54B	GZMK+ Trms	0.360518	0.131	0.06	0.00166048	1
SP100	GZMK+ Trms	-0.348548	0.841	0.912	0.00168846	1
UCHL5	GZMK+ Trms	-0.269077	0.393	0.562	0.00171021	1
PQLC3	GZMK+ Trms	-0.348096	0.28	0.433	0.0017244	1
MIR155HG	GZMK+ Trms	-0.443335	0.14	0.266	0.00172643	1
HIGD2A	GZMK+ Trms	-0.261587	0.43	0.569	0.00172903	1
ARL14EP	GZMK+ Trms	0.559074	0.336	0.227	0.00174369	1
PHTF1	GZMK+ Trms	-0.525398	0.121	0.246	0.00176975	1
USP3	GZMK+ Trms	-0.256115	0.43	0.56	0.00177129	1
BRD8	GZMK+ Trms	-0.514078	0.168	0.31	0.00177677	1
CRLF3	GZMK+ Trms	-0.388319	0.346	0.505	0.00178276	1
TGFBR2	GZMK+ Trms	-0.433891	0.364	0.516	0.00180234	1
EP300	GZMK+ Trms	-0.403455	0.224	0.356	0.00181255	1
UBE3C	GZMK+ Trms	-0.26987	0.103	0.231	0.00185574	1
MIR497HG	GZMK+ Trms	-0.35474	0.318	0.458	0.00186143	1
TANK	GZMK+ Trms	-0.355798	0.467	0.609	0.00187682	1
UTS2	GZMK+ Trms	-0.458742	0.336	0.471	0.00188189	1
ACADVL	GZMK+ Trms	-0.440198	0.449	0.593	0.00189718	1
MCM5	GZMK+ Trms	-0.35092	0.131	0.262	0.00189969	1
STMN1	GZMK+ Trms	-0.794554	0.196	0.325	0.00190669	1
DNM1L	GZMK+ Trms	-0.473386	0.168	0.305	0.00190838	1
ACSL4	GZMK+ Trms	-0.411545	0.121	0.245	0.00191811	1
PRPF4B	GZMK+ Trms	-0.434124	0.402	0.549	0.00192382	1
FAM129A	GZMK+ Trms	-0.390982	0.477	0.633	0.00192489	1
EEF1D	GZMK+ Trms	0.486846	0.944	0.901	0.00194126	1
ARL4A	GZMK+ Trms	0.494807	0.187	0.099	0.00195229	1
ENPP4	GZMK+ Trms	-0.521918	0.103	0.226	0.00200102	1
CDC42SE2	GZMK+ Trms	-0.364864	0.822	0.923	0.00200241	1
ZBTB38	GZMK+ Trms	-0.568917	0.551	0.655	0.00200249	1
HIF1A-AS2	GZMK+ Trms	-0.328027	0.131	0.264	0.00201704	1
MKNK1	GZMK+ Trms	0.788616	0.449	0.348	0.00204456	1
HOOK2	GZMK+ Trms	0.277595	0.131	0.059	0.00207441	1
AKTIP	GZMK+ Trms	-0.354478	0.439	0.551	0.00209246	1
H2AFZ	GZMK+ Trms	-0.402552	0.542	0.669	0.00209821	1
LPXN	GZMK+ Trms	0.681077	0.776	0.725	0.00210691	1
TMF1	GZMK+ Trms	-0.526331	0.336	0.475	0.00212795	1
EVI2B	GZMK+ Trms	-0.337601	0.607	0.753	0.00218474	1
DDX17	GZMK+ Trms	-0.323707	0.813	0.885	0.00218885	1
TBC1D4	GZMK+ Trms	-0.57046	0.168	0.289	0.00221778	1
H3F3B	GZMK+ Trms	0.409295	0.972	0.98	0.00221789	1
TNFAIP8	GZMK+ Trms	0.602459	0.645	0.579	0.00222664	1
OSBPL5	GZMK+ Trms	-0.457877	0.065	0.174	0.00222988	1
CD244	GZMK+ Trms	-0.486536	0.243	0.367	0.00225557	1
SLFN5	GZMK+ Trms	-0.312781	0.523	0.67	0.00230067	1
CERKL	GZMK+ Trms	-0.41773	0.28	0.385	0.00230688	1
DSE	GZMK+ Trms	0.514855	0.664	0.6	0.00232645	1
BIVM-ERCC5	GZMK+ Trms	-0.58387	0.336	0.456	0.00234185	1
YLPM1	GZMK+ Trms	-0.41756	0.187	0.311	0.00234409	1
IRF4	GZMK+ Trms	-0.475444	0.075	0.183	0.00235638	1
SMC4	GZMK+ Trms	-0.546844	0.28	0.412	0.00235825	1
PDGFB	GZMK+ Trms	0.399674	0.103	0.043	0.00236249	1
JPT1	GZMK+ Trms	-0.351891	0.355	0.492	0.00236615	1
TLK1	GZMK+ Trms	-0.420159	0.449	0.564	0.00238351	1
DUSP16	GZMK+ Trms	0.468221	0.299	0.194	0.00243731	1
ANXA5	GZMK+ Trms	-0.470036	0.542	0.661	0.00246982	1
GCHFR	GZMK+ Trms	0.359604	0.364	0.246	0.00249275	1
BTN3A2	GZMK+ Trms	-0.385566	0.729	0.822	0.00249786	1
NUCB2	GZMK+ Trms	-0.578028	0.308	0.43	0.00251265	1
PPP1CB	GZMK+ Trms	-0.5429	0.645	0.748	0.00254136	1
CMTM7	GZMK+ Trms	-0.575627	0.299	0.416	0.00257881	1
TRAPPC4	GZMK+ Trms	-0.408973	0.28	0.42	0.00259409	1
TARP	GZMK+ Trms	0.28294	0.916	0.804	0.00263461	1
CDC42SE1	GZMK+ Trms	-0.270231	0.86	0.926	0.00264211	1
RPS8	GZMK+ Trms	0.347008	0.935	0.917	0.00268084	1
SF3B3	GZMK+ Trms	-0.298629	0.327	0.446	0.00271334	1
RPS16	GZMK+ Trms	0.37637	1	0.958	0.00273897	1
TRIM13	GZMK+ Trms	-0.40042	0.234	0.367	0.002761	1
CIB1	GZMK+ Trms	-0.296716	0.748	0.824	0.00277014	1
ITGA4	GZMK+ Trms	-0.459458	0.748	0.824	0.00277658	1
CCNL2	GZMK+ Trms	-0.495839	0.449	0.568	0.00278828	1
NELL2	GZMK+ Trms	-0.649603	0.29	0.417	0.00282225	1
EIF4G3	GZMK+ Trms	-0.281039	0.15	0.286	0.00283763	1
MFAP1	GZMK+ Trms	-0.2634	0.121	0.247	0.00284309	1
TMEM91	GZMK+ Trms	0.46755	0.206	0.118	0.0028772	1
TRNAU1AP	GZMK+ Trms	-0.291685	0.215	0.336	0.00293796	1
NUP93	GZMK+ Trms	-0.48576	0.178	0.304	0.00296607	1
CEBPZOS	GZMK+ Trms	-0.35399	0.234	0.353	0.00296665	1
CXCR3	GZMK+ Trms	-0.722682	0.495	0.584	0.00298235	1
ELOC	GZMK+ Trms	-0.274178	0.252	0.391	0.00299083	1
DPYSL2	GZMK+ Trms	-0.365348	0.075	0.183	0.00300794	1
EOMES	GZMK+ Trms	0.699694	0.551	0.429	0.00301301	1
LIPT1	GZMK+ Trms	-0.279886	0.037	0.138	0.00302169	1
CXCR4	GZMK+ Trms	0.429989	0.981	0.969	0.00302222	1
TPM4	GZMK+ Trms	-0.490629	0.505	0.613	0.00304809	1
FOXN3	GZMK+ Trms	-0.412057	0.374	0.498	0.00311497	1
TUBA4A	GZMK+ Trms	-0.415226	0.729	0.816	0.00314032	1
ZFAND2B	GZMK+ Trms	-0.56816	0.187	0.305	0.00314754	1
SH3KBP1	GZMK+ Trms	-0.340711	0.617	0.766	0.00315712	1
EZH2	GZMK+ Trms	-0.271006	0.084	0.201	0.0031799	1
ERCC5	GZMK+ Trms	-0.585579	0.308	0.427	0.00319085	1
SH3BP5	GZMK+ Trms	-0.731764	0.299	0.416	0.00319229	1
FAM160B1	GZMK+ Trms	-0.372669	0.168	0.292	0.00320968	1
WHRN	GZMK+ Trms	0.465701	0.168	0.088	0.00325501	1
ANGEL2	GZMK+ Trms	-0.397783	0.187	0.315	0.00326715	1
PTEN	GZMK+ Trms	-0.320429	0.327	0.463	0.00327742	1
PPP3CC	GZMK+ Trms	-0.327213	0.336	0.473	0.0033021	1
ORMDL1	GZMK+ Trms	-0.407461	0.561	0.676	0.00330843	1
SRGN	GZMK+ Trms	-0.286023	0.963	0.978	0.00335469	1
RPL34	GZMK+ Trms	0.26591	1	0.995	0.00339463	1
C9orf78	GZMK+ Trms	-0.305974	0.551	0.686	0.00346667	1
TMEM14A	GZMK+ Trms	-0.380438	0.131	0.245	0.00347634	1
EFHD2	GZMK+ Trms	-0.496882	0.336	0.444	0.00350587	1
GNA13	GZMK+ Trms	-0.339991	0.168	0.3	0.00353585	1
ARF6	GZMK+ Trms	-0.406503	0.645	0.757	0.00354416	1
SLAMF6	GZMK+ Trms	-0.376055	0.589	0.716	0.00362286	1
BPGM	GZMK+ Trms	-0.31811	0.065	0.175	0.00369569	1
CEP120	GZMK+ Trms	-0.407279	0.084	0.189	0.00374101	1
POLDIP3	GZMK+ Trms	-0.511278	0.187	0.299	0.00377899	1
LOC100130872	GZMK+ Trms	-0.308548	0.206	0.338	0.00379661	1
ICAM2	GZMK+ Trms	0.572118	0.449	0.342	0.00388996	1
TBK1	GZMK+ Trms	-0.295956	0.271	0.42	0.00394863	1
CLNK	GZMK+ Trms	-0.25808	0.019	0.103	0.00395258	1
UBL7	GZMK+ Trms	-0.602342	0.178	0.29	0.00400508	1
DZIP3	GZMK+ Trms	-0.436508	0.168	0.28	0.00405646	1
SNW1	GZMK+ Trms	-0.411418	0.374	0.515	0.00406532	1
PAPOLA	GZMK+ Trms	-0.364764	0.467	0.631	0.00406541	1
CCNH	GZMK+ Trms	0.516138	0.645	0.525	0.00408082	1
MAT2B	GZMK+ Trms	-0.466367	0.645	0.728	0.00408854	1
TNFSF10	GZMK+ Trms	-0.395982	0.224	0.366	0.00409128	1
FCRL3	GZMK+ Trms	-1.15379	0.29	0.39	0.00412235	1
HIVEP3	GZMK+ Trms	-0.478274	0.178	0.297	0.0041519	1
BCL11B	GZMK+ Trms	-0.379513	0.383	0.501	0.004168	1
GPR25	GZMK+ Trms	-0.288609	0.065	0.17	0.00417028	1
GDAP2	GZMK+ Trms	-0.411088	0.093	0.201	0.00419306	1
NDUFS2	GZMK+ Trms	-0.439385	0.346	0.481	0.00425047	1
SH3BGRL3	GZMK+ Trms	-0.318352	0.991	0.995	0.00428249	1
GCNT1	GZMK+ Trms	-0.32699	0.056	0.159	0.00429532	1
COPS3	GZMK+ Trms	-0.612356	0.196	0.318	0.00431112	1
CASP8AP2	GZMK+ Trms	-0.380504	0.178	0.307	0.00431408	1
RPL31	GZMK+ Trms	0.278231	1	0.994	0.00432787	1
FAM89B	GZMK+ Trms	-0.250182	0.065	0.167	0.00434954	1
TXNIP	GZMK+ Trms	0.539657	1	0.994	0.00436325	1
INPP5K	GZMK+ Trms	-0.392517	0.234	0.36	0.00441851	1
PPP1CA	GZMK+ Trms	-0.422213	0.804	0.849	0.00442213	1
NCKAP1L	GZMK+ Trms	-0.561467	0.327	0.458	0.00442508	1
HLA-DMB	GZMK+ Trms	-0.319726	0.14	0.264	0.00442735	1
SPECC1L	GZMK+ Trms	0.542412	0.542	0.416	0.00448495	1
C10orf128	GZMK+ Trms	0.254473	0.215	0.125	0.00449464	1
VCAM1	GZMK+ Trms	-0.483386	0.019	0.101	0.00451096	1
AP4B1-AS1	GZMK+ Trms	-0.312411	0.159	0.277	0.00451527	1
NDRG1	GZMK+ Trms	0.464908	0.411	0.296	0.00451613	1
RABGAP1L	GZMK+ Trms	-0.322148	0.598	0.71	0.00459265	1
RRN3P2	GZMK+ Trms	-0.253173	0.224	0.339	0.00460585	1
TTN	GZMK+ Trms	-0.953609	0.505	0.578	0.00466885	1
CCR2	GZMK+ Trms	0.361047	0.187	0.105	0.00467611	1
ZACN	GZMK+ Trms	0.253741	0.252	0.154	0.00468806	1
OGT	GZMK+ Trms	-0.352381	0.673	0.759	0.00469725	1
LYAR	GZMK+ Trms	0.460944	0.617	0.5	0.004712	1
CSGALNACT1	GZMK+ Trms	-0.434774	0.075	0.173	0.00471473	1
STK38	GZMK+ Trms	-0.68405	0.439	0.541	0.00472076	1
USP15	GZMK+ Trms	-0.405995	0.486	0.629	0.0047378	1
MYO9A	GZMK+ Trms	-0.371316	0.112	0.227	0.00475789	1
LARP4B	GZMK+ Trms	-0.439677	0.29	0.399	0.00485402	1
NR2C2	GZMK+ Trms	-0.316713	0.14	0.26	0.00488267	1
DUSP7	GZMK+ Trms	0.343462	0.14	0.07	0.0048846	1
KRT86	GZMK+ Trms	-0.422582	0.028	0.115	0.00489621	1
RBL1	GZMK+ Trms	-0.488565	0.14	0.243	0.00493676	1
IL2RB	GZMK+ Trms	-0.379672	0.57	0.697	0.00498179	1
FAM172A	GZMK+ Trms	-0.272697	0.271	0.409	0.00499668	1
ZC3H7A	GZMK+ Trms	-0.478661	0.234	0.359	0.00516773	1
CAPZB	GZMK+ Trms	-0.259731	0.776	0.857	0.00520352	1
PSMF1	GZMK+ Trms	-0.543923	0.411	0.516	0.00538297	1
WIPF1	GZMK+ Trms	-0.331503	0.766	0.843	0.00547716	1
RPLP2	GZMK+ Trms	0.286361	1	0.991	0.0054835	1
IKBKE	GZMK+ Trms	-0.427315	0.196	0.323	0.00549047	1
EMC7	GZMK+ Trms	-0.304219	0.271	0.407	0.00551288	1
RGS10	GZMK+ Trms	-0.265521	0.252	0.38	0.00554365	1
TPRG1	GZMK+ Trms	-0.376415	0.084	0.184	0.00556731	1
TMOD3	GZMK+ Trms	-0.458449	0.393	0.488	0.00564152	1
ABHD16A	GZMK+ Trms	-0.37047	0.159	0.277	0.00564214	1
COMMD2	GZMK+ Trms	-0.398863	0.178	0.286	0.00570392	1
CD2	GZMK+ Trms	-0.270164	0.888	0.972	0.00571299	1
MIR4680	GZMK+ Trms	0.334006	0.636	0.572	0.00574851	1
LASP1	GZMK+ Trms	-0.305796	0.393	0.534	0.00577263	1
CLSTN1	GZMK+ Trms	-0.341888	0.196	0.312	0.00597129	1
USP28	GZMK+ Trms	-0.3766	0.252	0.366	0.00597821	1
MCCC2	GZMK+ Trms	-0.317678	0.131	0.239	0.00601416	1
CTNNB1	GZMK+ Trms	-0.3699	0.561	0.693	0.00617715	1
MGAT2	GZMK+ Trms	0.651765	0.355	0.257	0.00619197	1
TBC1D31	GZMK+ Trms	0.564824	0.262	0.168	0.00626972	1
LRRC14	GZMK+ Trms	-0.271672	0.093	0.201	0.00642031	1
ZDHHC21	GZMK+ Trms	-0.339486	0.047	0.135	0.00654389	1
CLTC	GZMK+ Trms	-0.277888	0.327	0.456	0.00655343	1
MRPL57	GZMK+ Trms	-0.294521	0.29	0.417	0.0066187	1
TARS	GZMK+ Trms	-0.37432	0.206	0.322	0.00668409	1
ANXA4	GZMK+ Trms	-0.381238	0.121	0.227	0.00669683	1
BIRC6	GZMK+ Trms	-0.263755	0.542	0.638	0.00670042	1
NUP43	GZMK+ Trms	-0.349195	0.084	0.186	0.00670541	1
CD164	GZMK+ Trms	-0.304452	0.701	0.796	0.00674285	1
EIF2B1	GZMK+ Trms	-0.485084	0.243	0.359	0.00679201	1
GPBP1L1	GZMK+ Trms	-0.289737	0.318	0.444	0.00680851	1
NEK9	GZMK+ Trms	-0.321045	0.234	0.36	0.00681541	1
SMG1	GZMK+ Trms	-0.614232	0.402	0.521	0.00688647	1
ETFB	GZMK+ Trms	-0.294872	0.178	0.291	0.00690025	1
RNF115	GZMK+ Trms	-0.250852	0.168	0.295	0.00692829	1
RPS13	GZMK+ Trms	0.290737	0.981	0.954	0.00698269	1
FASLG	GZMK+ Trms	-0.519547	0.308	0.413	0.00706218	1
CLK1	GZMK+ Trms	-0.42413	0.701	0.783	0.00709923	1
MCPH1	GZMK+ Trms	0.315715	0.383	0.271	0.00712664	1
BOD1L1	GZMK+ Trms	-0.32474	0.206	0.339	0.00717526	1
ABHD2	GZMK+ Trms	-0.295082	0.299	0.405	0.00718209	1
RPS23	GZMK+ Trms	0.283861	0.963	0.945	0.00723572	1
NME7	GZMK+ Trms	-0.334362	0.15	0.261	0.00724599	1
IKBKB	GZMK+ Trms	-0.286208	0.243	0.354	0.0072622	1
SUPT20H	GZMK+ Trms	-0.34844	0.411	0.522	0.00726482	1
ASXL2	GZMK+ Trms	-0.405128	0.271	0.38	0.00751654	1
APOBEC3C	GZMK+ Trms	-0.372786	0.729	0.803	0.00757809	1
PDE4D	GZMK+ Trms	0.551906	0.393	0.31	0.00763146	1
BCL2L11	GZMK+ Trms	-0.52052	0.196	0.31	0.00764317	1
AKAP2	GZMK+ Trms	-0.273418	0.121	0.218	0.007773	1
KBTBD2	GZMK+ Trms	-0.490885	0.168	0.27	0.00784578	1
MED7	GZMK+ Trms	-0.412804	0.084	0.178	0.00787496	1
DNAJB14	GZMK+ Trms	-0.320641	0.336	0.472	0.00792692	1
MORC3	GZMK+ Trms	-0.253726	0.271	0.399	0.00796066	1
IFI16	GZMK+ Trms	-0.290597	0.804	0.886	0.00805192	1
IQGAP1	GZMK+ Trms	-0.258806	0.748	0.831	0.0080626	1
A2MP1	GZMK+ Trms	0.255439	0.206	0.122	0.00811932	1
GDI1	GZMK+ Trms	0.395947	0.598	0.499	0.00812999	1
NR1D2	GZMK+ Trms	0.579365	0.243	0.153	0.00815464	1
MDM2	GZMK+ Trms	-0.459856	0.29	0.398	0.00816545	1
DYNLL1	GZMK+ Trms	-0.405896	0.43	0.522	0.00817856	1
PRDX2	GZMK+ Trms	0.315493	0.589	0.466	0.00823858	1
DUSP4	GZMK+ Trms	-0.541394	0.178	0.285	0.00825615	1
CYP51A1	GZMK+ Trms	-0.270692	0.084	0.181	0.00831173	1
SLC5A6	GZMK+ Trms	-0.306875	0.093	0.198	0.00831211	1
KLRA1P	GZMK+ Trms	-0.508877	0.065	0.153	0.0083204	1
MICAL1	GZMK+ Trms	-0.28087	0.243	0.363	0.0083389	1
EFR3A	GZMK+ Trms	-0.323187	0.234	0.359	0.00851704	1
SLC5A3	GZMK+ Trms	-0.295128	0.393	0.506	0.00852845	1
GNB5	GZMK+ Trms	-0.278377	0.15	0.263	0.0085779	1
UTP4	GZMK+ Trms	0.354406	0.28	0.184	0.00860967	1
DYNLT3	GZMK+ Trms	0.426178	0.402	0.306	0.00865191	1
ERCC3	GZMK+ Trms	-0.294486	0.196	0.321	0.00875356	1
SH2D2A	GZMK+ Trms	0.282877	0.682	0.61	0.00877175	1
SARDH	GZMK+ Trms	-0.251897	0.065	0.158	0.00885086	1
MTMR2	GZMK+ Trms	-0.447063	0.103	0.202	0.00900187	1
CCR1	GZMK+ Trms	0.510449	0.271	0.177	0.00902964	1
SOAT1	GZMK+ Trms	-0.258078	0.224	0.357	0.00903424	1
SMIM19	GZMK+ Trms	0.367232	0.402	0.3	0.00904466	1
RAB4B	GZMK+ Trms	-0.321577	0.224	0.346	0.00913243	1
MX1	GZMK+ Trms	-0.707958	0.327	0.443	0.00917786	1
NEDD4	GZMK+ Trms	0.259666	0.121	0.062	0.00940377	1
DNAJC21	GZMK+ Trms	-0.361005	0.075	0.165	0.00941055	1
PTCD3	GZMK+ Trms	-0.630428	0.327	0.424	0.00943388	1
USP48	GZMK+ Trms	-0.303451	0.234	0.351	0.00948087	1
PVRIG	GZMK+ Trms	0.462447	0.766	0.7	0.00948388	1
PRR5L	GZMK+ Trms	-0.548301	0.15	0.245	0.00960091	1
PAQR8	GZMK+ Trms	-0.361816	0.047	0.133	0.00960718	1
PALM2-AKAP2	GZMK+ Trms	-0.271829	0.121	0.214	0.00963162	1
GPR155	GZMK+ Trms	-0.313568	0.252	0.352	0.00972735	1
SAMHD1	GZMK+ Trms	-0.25883	0.486	0.622	0.00976236	1
NCAPD2	GZMK+ Trms	-0.436605	0.112	0.207	0.00977636	1
KLHDC4	GZMK+ Trms	-0.41486	0.187	0.3	0.00981255	1
GPX4	GZMK+ Trms	0.324605	0.636	0.517	0.00993806	1
HSPA1B	XCL1+ Trms	2.74749	0.841	0.291	1.49e-77	3.5e-73
HSPA1L	XCL1+ Trms	1.92251	0.821	0.271	4.83e-71	1.13e-66
HSPA1A	XCL1+ Trms	3.04404	0.848	0.396	2.89e-63	6.78e-59
HSPA6	XCL1+ Trms	2.2819	0.444	0.097	7.58e-43	1.78e-38
FOSB.1	XCL1+ Trms	1.30718	0.695	0.26	4.69e-37	1.1e-32
HIST2H2BE	XCL1+ Trms	0.745743	0.411	0.097	9.24e-35	2.17e-30
EGR1	XCL1+ Trms	1.10837	0.437	0.127	7.97e-31	1.87e-26
HIST1H2BG	XCL1+ Trms	0.375147	0.331	0.073	4.2e-29	9.85e-25
CCDC180	XCL1+ Trms	1.13722	0.238	0.043	5.26e-29	1.23e-24
JUN.1	XCL1+ Trms	1.42548	0.834	0.479	2.39e-26	5.62e-22
RGS2	XCL1+ Trms	1.1447	0.656	0.291	7.24e-24	1.7e-19
DNAJB4	XCL1+ Trms	0.528445	0.351	0.106	2.62e-21	6.14e-17
EPHA4	XCL1+ Trms	0.695064	0.298	0.088	4.37e-18	1.03e-13
USP9Y	XCL1+ Trms	0.549751	0.483	0.216	2.42e-15	5.68e-11
LOC100499484-C9ORF174	XCL1+ Trms	1.32544	0.291	0.105	3.22e-15	7.56e-11
DDX3Y	XCL1+ Trms	0.559821	0.497	0.218	3.24e-15	7.59e-11
KDM5D	XCL1+ Trms	0.649696	0.444	0.19	5.6e-15	1.31e-10
FOS.1	XCL1+ Trms	1.02703	0.715	0.431	1.49e-14	3.5e-10
DUSP1.1	XCL1+ Trms	0.852757	0.841	0.581	8.16e-14	1.91e-09
GZMK	XCL1+ Trms	0.602353	0.894	0.665	3.84e-13	9.01e-09
ITM2C	XCL1+ Trms	0.796858	0.649	0.387	1.07e-12	2.5e-08
PPP1R15A.1	XCL1+ Trms	0.812523	0.629	0.354	1.11e-12	2.6e-08
HSP90AA1	XCL1+ Trms	1.39095	0.954	0.902	1.15e-12	2.71e-08
CXCR3.1	XCL1+ Trms	0.696963	0.808	0.572	2.24e-12	5.26e-08
DNAJB1	XCL1+ Trms	2.3064	0.821	0.617	6.21e-12	1.46e-07
SKIL	XCL1+ Trms	0.652738	0.636	0.366	9.8e-12	2.3e-07
CLDND1	XCL1+ Trms	0.922101	0.815	0.612	1.31e-11	3.07e-07
PDE4DIP	XCL1+ Trms	0.825238	0.682	0.472	1.79e-11	4.19e-07
BTG2	XCL1+ Trms	0.69467	0.636	0.379	2.19e-11	5.14e-07
UTY	XCL1+ Trms	0.391711	0.444	0.221	3.36e-11	7.88e-07
ITGA1.1	XCL1+ Trms	0.532929	0.689	0.404	4.53e-11	1.06e-06
GZMH.1	XCL1+ Trms	-1.23019	0.881	0.883	6.62e-11	1.55e-06
GPR183.1	XCL1+ Trms	0.593678	0.742	0.537	7.29e-11	1.71e-06
RPS4Y1	XCL1+ Trms	0.410903	0.55	0.294	1.46e-10	3.42e-06
PRKY	XCL1+ Trms	0.406118	0.358	0.16	2.15e-10	5.05e-06
XIST	XCL1+ Trms	-0.89331	0.199	0.467	3.24e-10	7.6e-06
CD28	XCL1+ Trms	0.519353	0.556	0.338	6.23e-10	1.46e-05
JUNB.1	XCL1+ Trms	0.920149	0.801	0.622	6.84e-10	1.61e-05
HSPE1	XCL1+ Trms	0.885756	0.656	0.46	7.57e-10	1.78e-05
RPL28.1	XCL1+ Trms	0.43794	0.974	0.914	9.55e-10	2.24e-05
MS4A1	XCL1+ Trms	0.523829	0.298	0.127	1.13e-09	2.65e-05
RPS29	XCL1+ Trms	0.420036	1	0.993	1.17e-09	2.75e-05
KDSR	XCL1+ Trms	0.678287	0.404	0.204	1.18e-09	2.77e-05
RPLP1.1	XCL1+ Trms	0.445848	1	0.995	2.01e-09	4.71e-05
EPHA1	XCL1+ Trms	0.33953	0.404	0.202	2.71e-09	6.36e-05
FAM84B	XCL1+ Trms	0.431151	0.172	0.056	2.9e-09	6.8e-05
RPS15A	XCL1+ Trms	0.36129	0.987	0.969	3.02e-09	7.09e-05
RPL23	XCL1+ Trms	0.38567	0.987	0.95	3.46e-09	8.11e-05
TTTY15	XCL1+ Trms	0.261911	0.391	0.197	3.61e-09	8.47e-05
CD44	XCL1+ Trms	0.602067	0.934	0.899	4.73e-09	0.00011088
FAM102A	XCL1+ Trms	0.522643	0.702	0.474	6.48e-09	0.00015208
TSIX	XCL1+ Trms	-0.698658	0.152	0.389	7.55e-09	0.000177114
RPS12.1	XCL1+ Trms	0.284888	0.987	0.961	9.33e-09	0.000218864
RRM2B	XCL1+ Trms	0.527008	0.232	0.091	1.03e-08	0.0002405
SNORA33.1	XCL1+ Trms	0.266723	0.987	0.96	1.22e-08	0.000286949
CHORDC1	XCL1+ Trms	0.394663	0.53	0.306	1.28e-08	0.00030072
TNF	XCL1+ Trms	0.572238	0.45	0.256	1.89e-08	0.000443507
HNRNPH1	XCL1+ Trms	0.436013	0.974	0.969	1.89e-08	0.000443797
SIRT1	XCL1+ Trms	0.356317	0.212	0.082	3.32e-08	0.000779724
IFI44L	XCL1+ Trms	0.42166	0.589	0.362	3.86e-08	0.000904756
SLC2A3	XCL1+ Trms	0.736285	0.748	0.581	3.96e-08	0.000929475
UCP2	XCL1+ Trms	-0.873858	0.848	0.872	4.56e-08	0.00107005
MPZL3	XCL1+ Trms	0.267175	0.391	0.215	5.55e-08	0.00130155
SUSD3	XCL1+ Trms	0.449816	0.563	0.35	6.61e-08	0.00155177
KDM4C	XCL1+ Trms	0.482185	0.609	0.38	8.24e-08	0.00193348
ITGB2.1	XCL1+ Trms	-0.716048	0.901	0.912	1.32e-07	0.00310385
HDHD3	XCL1+ Trms	0.524336	0.278	0.129	1.51e-07	0.00354448
RPS27	XCL1+ Trms	0.384685	0.921	0.861	1.66e-07	0.00388419
TSC22D3	XCL1+ Trms	-0.571732	0.934	0.945	1.85e-07	0.00435136
TPRG1.1	XCL1+ Trms	0.484755	0.338	0.174	1.97e-07	0.00462071
RPS27A	XCL1+ Trms	0.311114	1	0.99	2.14e-07	0.00502691
NABP1	XCL1+ Trms	0.413713	0.589	0.369	2.19e-07	0.00512857
RPL27A	XCL1+ Trms	0.363857	1	0.995	2.36e-07	0.00552675
HSPD1	XCL1+ Trms	0.947113	0.656	0.468	2.62e-07	0.00614959
DUSP16.1	XCL1+ Trms	0.479071	0.364	0.19	3.07e-07	0.00720817
CD82	XCL1+ Trms	0.398929	0.709	0.506	3.91e-07	0.00916549
ITGA5	XCL1+ Trms	0.338191	0.437	0.252	4.48e-07	0.0105048
BIRC3	XCL1+ Trms	0.418819	0.742	0.519	4.86e-07	0.0113966
ZNF101	XCL1+ Trms	0.382686	0.517	0.331	5.63e-07	0.0132087
KLHL6	XCL1+ Trms	0.480739	0.351	0.193	6.63e-07	0.0155451
HLA-B	XCL1+ Trms	0.257267	1	1	6.93e-07	0.0162609
KCNA3	XCL1+ Trms	0.39957	0.609	0.388	6.95e-07	0.0162982
RPLP2.1	XCL1+ Trms	0.33189	0.993	0.991	7.93e-07	0.0185926
HIF1A	XCL1+ Trms	0.593745	0.689	0.504	8.88e-07	0.0208418
OCIAD2	XCL1+ Trms	0.353866	0.669	0.508	9.52e-07	0.0223223
FAM214A	XCL1+ Trms	0.511467	0.424	0.248	9.83e-07	0.0230583
HSPH1	XCL1+ Trms	1.16979	0.47	0.29	1.01e-06	0.0237807
KLRD1.1	XCL1+ Trms	-1.23191	0.775	0.752	1.19e-06	0.0278231
LSP1	XCL1+ Trms	-0.423006	0.927	0.941	1.4e-06	0.0327949
HSPB1	XCL1+ Trms	0.470931	0.556	0.377	1.61e-06	0.0378419
PELO	XCL1+ Trms	0.381803	0.543	0.35	1.87e-06	0.0437569
ATP5E.1	XCL1+ Trms	0.312029	0.96	0.952	1.91e-06	0.0448666
ARPC1B	XCL1+ Trms	-0.499372	0.848	0.88	1.99e-06	0.0465695
PLK3	XCL1+ Trms	0.362377	0.311	0.162	2.01e-06	0.047216
NKG7.1	XCL1+ Trms	-0.725236	0.96	0.957	2.03e-06	0.0475986
PTK2B	XCL1+ Trms	0.453226	0.815	0.659	2.06e-06	0.0482739
HSPE1-MOB4	XCL1+ Trms	0.483884	0.788	0.615	2.36e-06	0.0552786
RPL35A	XCL1+ Trms	0.274594	0.987	0.954	2.63e-06	0.0617704
TXNIP.1	XCL1+ Trms	-0.525092	1	0.994	2.89e-06	0.067889
IER2	XCL1+ Trms	0.69202	0.748	0.571	2.98e-06	0.0698904
AKAP7	XCL1+ Trms	0.318526	0.272	0.136	3.06e-06	0.071757
ANTXR2	XCL1+ Trms	0.364866	0.424	0.261	3.14e-06	0.0735829
HIF1A-AS2.1	XCL1+ Trms	0.336869	0.417	0.254	3.16e-06	0.0741711
PLP2	XCL1+ Trms	0.433913	0.735	0.572	3.47e-06	0.0814462
RPL36	XCL1+ Trms	0.293404	0.993	0.964	3.55e-06	0.0832817
RAP1B.1	XCL1+ Trms	-0.442311	0.748	0.825	3.55e-06	0.0833045
RPS11	XCL1+ Trms	0.268784	0.993	0.98	3.77e-06	0.0883562
RPL37A	XCL1+ Trms	0.284025	0.987	0.971	3.87e-06	0.0908214
CCR2.1	XCL1+ Trms	0.565638	0.219	0.103	4.24e-06	0.0993498
SCAMP1	XCL1+ Trms	0.544114	0.371	0.217	4.48e-06	0.105097
RPL26	XCL1+ Trms	0.353054	0.967	0.937	4.51e-06	0.105758
ZNF407	XCL1+ Trms	0.360477	0.377	0.214	4.71e-06	0.110498
IL2RG	XCL1+ Trms	-0.430783	0.974	0.974	4.75e-06	0.111441
DNAJA1	XCL1+ Trms	0.366481	0.695	0.48	4.82e-06	0.113143
IRF7	XCL1+ Trms	0.358537	0.51	0.322	4.83e-06	0.113398
C6orf48	XCL1+ Trms	0.314386	0.609	0.432	5.93e-06	0.139221
TP53I11	XCL1+ Trms	0.418436	0.285	0.151	6.28e-06	0.147314
ARPC1A	XCL1+ Trms	-0.416588	0.808	0.856	6.92e-06	0.162225
SLF1.1	XCL1+ Trms	0.543615	0.536	0.37	6.96e-06	0.163166
PRF1	XCL1+ Trms	-0.812002	0.927	0.914	7.03e-06	0.164907
RELL1	XCL1+ Trms	0.45223	0.371	0.223	7.17e-06	0.168141
RPS14	XCL1+ Trms	0.265538	0.993	0.998	7.33e-06	0.171847
UPP1	XCL1+ Trms	0.537376	0.51	0.333	7.48e-06	0.175481
ATP2B4	XCL1+ Trms	0.386057	0.795	0.61	8.46e-06	0.198521
RPS19	XCL1+ Trms	0.319731	0.993	0.997	8.55e-06	0.200497
CKLF-CMTM1	XCL1+ Trms	0.437926	0.788	0.663	8.66e-06	0.20307
FKBP4	XCL1+ Trms	0.442294	0.291	0.154	9.19e-06	0.215531
PATJ	XCL1+ Trms	0.502149	0.45	0.29	9.47e-06	0.222085
JMJD6	XCL1+ Trms	0.338668	0.464	0.298	9.75e-06	0.228798
AIG1	XCL1+ Trms	0.544852	0.152	0.063	1.09e-05	0.255546
RPS21	XCL1+ Trms	0.268556	0.927	0.901	1.11e-05	0.260394
PAFAH1B2	XCL1+ Trms	0.364126	0.603	0.413	1.12e-05	0.261788
CTSA	XCL1+ Trms	0.506379	0.728	0.58	1.13e-05	0.264861
CKLF	XCL1+ Trms	0.45315	0.788	0.671	1.13e-05	0.265056
ICE2	XCL1+ Trms	0.365669	0.457	0.291	1.14e-05	0.268258
ABCG1	XCL1+ Trms	0.469111	0.338	0.194	1.17e-05	0.274397
FAU	XCL1+ Trms	0.262785	0.987	0.974	1.23e-05	0.288892
ENTPD1	XCL1+ Trms	-0.421292	0.43	0.25	1.27e-05	0.298609
RPL30	XCL1+ Trms	0.313112	0.993	0.988	1.32e-05	0.308931
CDK10	XCL1+ Trms	0.284466	0.497	0.329	1.41e-05	0.331198
TNFRSF10B	XCL1+ Trms	0.341592	0.265	0.14	1.5e-05	0.350873
OST4	XCL1+ Trms	0.331687	0.887	0.846	1.54e-05	0.360865
TBCD	XCL1+ Trms	0.495314	0.709	0.527	1.59e-05	0.372219
LITAF.1	XCL1+ Trms	-0.769173	0.854	0.835	1.63e-05	0.381229
RPL11	XCL1+ Trms	0.260829	0.98	0.971	1.67e-05	0.390836
RPS25	XCL1+ Trms	0.273793	0.993	0.986	1.7e-05	0.399276
ELMSAN1	XCL1+ Trms	0.485553	0.57	0.38	1.71e-05	0.40026
AZIN1	XCL1+ Trms	0.354211	0.543	0.367	1.71e-05	0.40114
OASL.1	XCL1+ Trms	0.371545	0.576	0.408	1.79e-05	0.420518
GZMB.1	XCL1+ Trms	-0.768998	0.907	0.873	1.88e-05	0.440539
STK17B	XCL1+ Trms	0.46495	0.987	0.951	1.92e-05	0.450388
RPS23.1	XCL1+ Trms	0.256486	0.98	0.944	2.2e-05	0.516394
NUP85	XCL1+ Trms	0.280126	0.464	0.287	2.3e-05	0.540727
TSPYL2	XCL1+ Trms	0.480687	0.43	0.271	2.38e-05	0.558852
RPS24	XCL1+ Trms	0.342068	0.96	0.956	2.41e-05	0.564357
LOC100499484	XCL1+ Trms	0.518865	0.179	0.085	2.45e-05	0.574624
ANO9	XCL1+ Trms	0.277396	0.338	0.2	2.5e-05	0.586059
TNFRSF9.1	XCL1+ Trms	-0.391502	0.411	0.239	2.52e-05	0.592329
PSMD5	XCL1+ Trms	0.264411	0.391	0.232	2.77e-05	0.65067
KLF2	XCL1+ Trms	-0.527819	0.245	0.385	2.91e-05	0.683769
HMGA1.1	XCL1+ Trms	0.328689	0.457	0.299	3.06e-05	0.71814
CD101	XCL1+ Trms	-0.779116	0.126	0.267	3.15e-05	0.739512
DPY19L2	XCL1+ Trms	0.262128	0.126	0.05	3.31e-05	0.775675
EIF2AK2	XCL1+ Trms	0.324089	0.649	0.456	3.39e-05	0.794552
SPPL2A	XCL1+ Trms	0.366268	0.589	0.397	3.56e-05	0.835527
RPL34.1	XCL1+ Trms	0.295644	1	0.995	3.64e-05	0.853232
C19orf66	XCL1+ Trms	0.493845	0.702	0.529	3.65e-05	0.855971
LAIR2.1	XCL1+ Trms	-0.341762	0.073	0.206	3.8e-05	0.892453
SPON2.1	XCL1+ Trms	-0.926829	0.159	0.288	3.81e-05	0.893758
FKBP5	XCL1+ Trms	-0.745199	0.755	0.791	3.94e-05	0.924407
TSPYL4	XCL1+ Trms	0.430817	0.384	0.24	3.97e-05	0.930966
EPSTI1	XCL1+ Trms	0.322708	0.563	0.385	4.01e-05	0.941388
GPR155.1	XCL1+ Trms	0.268112	0.51	0.343	4.11e-05	0.964204
TMEM63A	XCL1+ Trms	0.277348	0.49	0.311	4.26e-05	0.998379
PVRIG.1	XCL1+ Trms	0.406326	0.828	0.697	4.33e-05	1
TBX21	XCL1+ Trms	-0.498385	0.205	0.352	4.37e-05	1
RPL32	XCL1+ Trms	0.26471	0.98	0.98	4.52e-05	1
COTL1.1	XCL1+ Trms	0.30881	0.887	0.764	4.59e-05	1
NEU1	XCL1+ Trms	0.823522	0.311	0.181	4.8e-05	1
SESN1.1	XCL1+ Trms	0.446107	0.47	0.331	5.05e-05	1
PI4KB	XCL1+ Trms	0.287899	0.523	0.346	5.67e-05	1
TMEM71.1	XCL1+ Trms	0.48321	0.444	0.289	5.84e-05	1
MIF-AS1	XCL1+ Trms	0.414903	0.887	0.845	6.12e-05	1
CCSER2	XCL1+ Trms	0.336357	0.728	0.554	6.26e-05	1
ATP9B	XCL1+ Trms	0.297379	0.411	0.26	6.59e-05	1
PPT1	XCL1+ Trms	0.467414	0.675	0.512	6.62e-05	1
KLRC4-KLRK1.1	XCL1+ Trms	-0.371066	0.967	0.976	6.67e-05	1
WIPF1.1	XCL1+ Trms	0.458743	0.881	0.839	6.8e-05	1
MIF	XCL1+ Trms	0.412547	0.887	0.844	6.82e-05	1
ARID5B.1	XCL1+ Trms	0.388968	0.775	0.585	6.9e-05	1
DIP2B	XCL1+ Trms	0.336076	0.272	0.154	6.97e-05	1
ANGPTL6	XCL1+ Trms	0.337366	0.603	0.442	7.08e-05	1
CSF1	XCL1+ Trms	0.267903	0.252	0.138	7.3e-05	1
SFMBT1	XCL1+ Trms	0.351168	0.225	0.116	7.36e-05	1
FGFRL1	XCL1+ Trms	0.264365	0.113	0.044	7.37e-05	1
ST8SIA1	XCL1+ Trms	0.385432	0.166	0.079	7.66e-05	1
TTC38.1	XCL1+ Trms	-0.566957	0.172	0.318	7.72e-05	1
RPL37	XCL1+ Trms	0.253046	0.993	0.983	7.77e-05	1
SMARCAD1	XCL1+ Trms	0.377203	0.45	0.296	8.19e-05	1
RIF1	XCL1+ Trms	0.482954	0.57	0.435	9.03e-05	1
PERP.1	XCL1+ Trms	0.365845	0.318	0.189	9.19e-05	1
RPS18.1	XCL1+ Trms	0.277942	1	0.991	9.7e-05	1
C2orf69	XCL1+ Trms	0.355089	0.272	0.154	0.000101026	1
ETV6	XCL1+ Trms	0.302036	0.219	0.117	0.000106264	1
ZFAS1	XCL1+ Trms	0.318273	0.629	0.515	0.000112021	1
TMOD3.1	XCL1+ Trms	0.462054	0.636	0.479	0.000113252	1
GOLGA2	XCL1+ Trms	0.320171	0.265	0.15	0.000125347	1
CLCN3	XCL1+ Trms	0.449537	0.265	0.15	0.000128759	1
GPRIN3	XCL1+ Trms	0.289986	0.53	0.362	0.000132631	1
UTP14C	XCL1+ Trms	0.352281	0.43	0.288	0.000132768	1
PCNX2	XCL1+ Trms	0.3415	0.411	0.272	0.000133495	1
SLMO2-ATP5E.1	XCL1+ Trms	0.269052	0.96	0.955	0.000139881	1
RAB3GAP2	XCL1+ Trms	0.366895	0.49	0.343	0.000140457	1
PPP1CA.1	XCL1+ Trms	-0.355224	0.795	0.85	0.000144822	1
RGL2	XCL1+ Trms	0.429453	0.377	0.248	0.000149171	1
TOLLIP	XCL1+ Trms	0.268771	0.325	0.198	0.000150877	1
ARAP2	XCL1+ Trms	0.292869	0.781	0.641	0.000150953	1
LILRB1.1	XCL1+ Trms	-0.636271	0.126	0.243	0.000152303	1
TRIM22	XCL1+ Trms	0.502772	0.927	0.817	0.000157858	1
RHOB	XCL1+ Trms	0.351307	0.159	0.076	0.000159712	1
USP37	XCL1+ Trms	0.257985	0.305	0.184	0.000169597	1
PDE7A	XCL1+ Trms	0.473874	0.55	0.404	0.000174262	1
MLLT3	XCL1+ Trms	0.294182	0.517	0.365	0.000180039	1
NAXD	XCL1+ Trms	0.443125	0.325	0.203	0.000190262	1
INPP4B.1	XCL1+ Trms	0.37318	0.762	0.628	0.00020545	1
LGALS3	XCL1+ Trms	0.272657	0.517	0.338	0.000207394	1
CFL1	XCL1+ Trms	-0.278071	1	0.999	0.000211628	1
KLRK1.1	XCL1+ Trms	-0.375469	0.967	0.969	0.000232774	1
PUM2	XCL1+ Trms	0.359226	0.616	0.47	0.00024346	1
FBXO34	XCL1+ Trms	0.297458	0.325	0.202	0.000243726	1
MBD1	XCL1+ Trms	0.298207	0.404	0.268	0.000244228	1
CISH	XCL1+ Trms	0.35702	0.616	0.455	0.00024802	1
VPS4A	XCL1+ Trms	0.349763	0.49	0.341	0.000256618	1
SEPT7P2	XCL1+ Trms	0.315562	0.424	0.292	0.000272135	1
CLCN6	XCL1+ Trms	0.28861	0.205	0.112	0.000278479	1
IBTK	XCL1+ Trms	0.28349	0.457	0.304	0.000278829	1
MIER1	XCL1+ Trms	0.512751	0.689	0.583	0.000282453	1
TOM1	XCL1+ Trms	0.346863	0.344	0.223	0.000298814	1
YWHAQ	XCL1+ Trms	-0.600912	0.788	0.81	0.000299951	1
ABHD13	XCL1+ Trms	0.255496	0.377	0.242	0.000304871	1
ACTB	XCL1+ Trms	-0.310352	1	1	0.00031015	1
SAMD3.1	XCL1+ Trms	0.285387	0.815	0.7	0.000318274	1
UHRF2	XCL1+ Trms	0.251436	0.47	0.322	0.000325012	1
PRRC1	XCL1+ Trms	0.560457	0.391	0.272	0.000327715	1
HLA-H.1	XCL1+ Trms	-0.295204	1	0.999	0.000337598	1
PAN3	XCL1+ Trms	0.5969	0.662	0.55	0.000363934	1
KTN1	XCL1+ Trms	0.454338	0.722	0.626	0.000365911	1
C6orf47	XCL1+ Trms	0.295238	0.272	0.161	0.000366761	1
API5	XCL1+ Trms	0.371384	0.583	0.446	0.000377299	1
FASLG.1	XCL1+ Trms	0.258354	0.57	0.403	0.000387672	1
AMPD3	XCL1+ Trms	0.364135	0.113	0.049	0.00038905	1
CCNL1	XCL1+ Trms	0.329447	0.848	0.711	0.000401173	1
GSS	XCL1+ Trms	0.296189	0.404	0.261	0.000422828	1
ADGRG1.1	XCL1+ Trms	-1.81175	0.464	0.488	0.000432245	1
PDE4B	XCL1+ Trms	0.289141	0.656	0.494	0.000436354	1
DNAJC4	XCL1+ Trms	0.354374	0.364	0.246	0.000442128	1
RPS16.1	XCL1+ Trms	0.2952	0.967	0.959	0.000484942	1
SNX19	XCL1+ Trms	0.344895	0.305	0.187	0.0004863	1
SLAMF1.1	XCL1+ Trms	0.326054	0.596	0.458	0.000495701	1
UBN2	XCL1+ Trms	0.287137	0.205	0.113	0.00054596	1
UXS1	XCL1+ Trms	0.320174	0.404	0.28	0.000547786	1
CRTC2	XCL1+ Trms	0.335067	0.325	0.213	0.000554692	1
TYMP	XCL1+ Trms	0.347716	0.411	0.277	0.000557987	1
TMEM87B	XCL1+ Trms	0.391549	0.351	0.238	0.000565944	1
DDOST	XCL1+ Trms	-0.540079	0.589	0.666	0.000570673	1
LINC00861	XCL1+ Trms	0.465827	0.854	0.762	0.000577002	1
RHOH	XCL1+ Trms	0.425947	0.815	0.685	0.000580709	1
FRMD4B	XCL1+ Trms	0.366755	0.219	0.125	0.000607587	1
DERL1	XCL1+ Trms	0.380747	0.603	0.465	0.00061232	1
MX2	XCL1+ Trms	0.293813	0.457	0.332	0.000613714	1
SLC35B1	XCL1+ Trms	0.434394	0.364	0.241	0.000620432	1
ATRIP	XCL1+ Trms	0.407293	0.424	0.297	0.000633523	1
OSER1	XCL1+ Trms	0.361914	0.364	0.241	0.000685673	1
PARP12	XCL1+ Trms	0.484958	0.424	0.296	0.000686251	1
TRAF1	XCL1+ Trms	0.331859	0.51	0.379	0.000732584	1
KDM3A	XCL1+ Trms	0.413168	0.338	0.224	0.000757436	1
DDIT4	XCL1+ Trms	-0.629764	0.675	0.718	0.000764067	1
TNFSF8	XCL1+ Trms	0.359669	0.609	0.476	0.000783845	1
DGKA	XCL1+ Trms	0.311893	0.742	0.621	0.000788623	1
KDM7A	XCL1+ Trms	0.317153	0.265	0.168	0.000789186	1
IFRD1	XCL1+ Trms	0.275483	0.404	0.272	0.000792727	1
NAGK	XCL1+ Trms	0.332522	0.404	0.274	0.000803401	1
VMP1	XCL1+ Trms	0.469068	0.702	0.588	0.00080493	1
ZNF592	XCL1+ Trms	0.382071	0.258	0.16	0.000814506	1
CBLB	XCL1+ Trms	0.293941	0.868	0.757	0.000825709	1
RABGGTB	XCL1+ Trms	0.336096	0.351	0.243	0.000837978	1
TMEM154	XCL1+ Trms	0.277944	0.397	0.268	0.000844886	1
TXLNGY	XCL1+ Trms	0.448516	0.305	0.199	0.000854689	1
SP140	XCL1+ Trms	0.439175	0.801	0.7	0.000863804	1
TRABD	XCL1+ Trms	0.260886	0.682	0.538	0.000867185	1
RETREG1	XCL1+ Trms	0.414376	0.185	0.103	0.000877003	1
TOR1AIP1	XCL1+ Trms	0.445592	0.609	0.498	0.00088105	1
CLK4	XCL1+ Trms	0.359021	0.47	0.343	0.000881583	1
TMEM167B	XCL1+ Trms	0.295442	0.265	0.16	0.000902724	1
HELB	XCL1+ Trms	0.330321	0.437	0.309	0.000933984	1
AES	XCL1+ Trms	-0.423223	0.669	0.73	0.00096352	1
STAMBPL1	XCL1+ Trms	0.349321	0.424	0.294	0.000980638	1
CAMK2G	XCL1+ Trms	0.269424	0.424	0.295	0.00113267	1
ARCN1	XCL1+ Trms	0.396306	0.589	0.45	0.00115165	1
BBIP1	XCL1+ Trms	0.30994	0.775	0.699	0.00116149	1
SAT1	XCL1+ Trms	0.591628	0.755	0.685	0.00118966	1
UBR4	XCL1+ Trms	0.283957	0.53	0.38	0.0011959	1
IDH3A	XCL1+ Trms	0.27826	0.305	0.196	0.00121138	1
PFN1	XCL1+ Trms	-0.262846	1	0.999	0.00121459	1
B3GNT2	XCL1+ Trms	0.369423	0.404	0.283	0.00123035	1
LAPTM5.1	XCL1+ Trms	0.314793	1	0.973	0.00123129	1
PEAK1	XCL1+ Trms	0.315439	0.132	0.065	0.00124344	1
GPR68	XCL1+ Trms	0.278626	0.338	0.223	0.00125775	1
CD47.1	XCL1+ Trms	-0.357456	0.828	0.878	0.00127917	1
CD69.1	XCL1+ Trms	0.320082	0.94	0.837	0.00128498	1
MAU2	XCL1+ Trms	0.380854	0.411	0.291	0.00131316	1
OXCT1	XCL1+ Trms	0.575693	0.384	0.282	0.00131336	1
PDCD4.1	XCL1+ Trms	0.458023	0.907	0.866	0.00131687	1
RBMS1	XCL1+ Trms	0.258964	0.51	0.388	0.00133107	1
MYO18A	XCL1+ Trms	0.386289	0.344	0.237	0.00134382	1
EPHX2	XCL1+ Trms	-0.273192	0.033	0.117	0.00138181	1
TADA3.1	XCL1+ Trms	-0.350758	0.272	0.391	0.00138258	1
SYNRG	XCL1+ Trms	0.340285	0.728	0.612	0.00139245	1
CS	XCL1+ Trms	0.347966	0.616	0.473	0.00143673	1
TUBGCP6	XCL1+ Trms	0.304182	0.358	0.242	0.00146023	1
ZNF33B	XCL1+ Trms	0.350188	0.325	0.211	0.00146048	1
PPIE	XCL1+ Trms	0.304586	0.523	0.394	0.00149575	1
ZDHHC21.1	XCL1+ Trms	0.3212	0.219	0.129	0.00150032	1
TNFAIP3.1	XCL1+ Trms	0.314903	0.795	0.683	0.00152351	1
PRPF38B	XCL1+ Trms	0.299568	0.762	0.641	0.00152623	1
USP33	XCL1+ Trms	0.283288	0.656	0.525	0.00153781	1
SETDB2	XCL1+ Trms	0.251533	0.364	0.245	0.00154088	1
FAM53B.1	XCL1+ Trms	-0.324644	0.305	0.419	0.00155243	1
EMC7.1	XCL1+ Trms	0.275091	0.55	0.397	0.00156209	1
DPP4.1	XCL1+ Trms	0.364065	0.351	0.242	0.00163671	1
LTB.1	XCL1+ Trms	0.276772	0.662	0.538	0.00163897	1
YIPF5	XCL1+ Trms	0.274807	0.457	0.326	0.00168425	1
ZNF276	XCL1+ Trms	0.290087	0.629	0.484	0.0016855	1
TC2N.1	XCL1+ Trms	0.289167	0.808	0.696	0.0016867	1
MTSS1.1	XCL1+ Trms	-0.442947	0.185	0.289	0.00170857	1
C6orf106	XCL1+ Trms	0.399367	0.245	0.153	0.00173052	1
PTPN7	XCL1+ Trms	0.265685	0.821	0.708	0.00178751	1
DDAH2	XCL1+ Trms	0.277194	0.232	0.141	0.00180724	1
PRDM1	XCL1+ Trms	-0.302966	0.735	0.782	0.00190443	1
REV3L	XCL1+ Trms	0.500904	0.43	0.32	0.00190633	1
COG3	XCL1+ Trms	0.339783	0.311	0.203	0.00192924	1
STK17A	XCL1+ Trms	0.250651	0.781	0.655	0.00193478	1
FXYD5	XCL1+ Trms	0.293775	0.887	0.799	0.00198547	1
XAF1	XCL1+ Trms	0.381081	0.722	0.6	0.00198648	1
LAIR1	XCL1+ Trms	0.475929	0.377	0.271	0.00199205	1
DCTN1	XCL1+ Trms	0.330611	0.483	0.35	0.00205452	1
ARID5A	XCL1+ Trms	0.273753	0.689	0.566	0.00209185	1
GNL1	XCL1+ Trms	0.267159	0.325	0.219	0.00213881	1
DYNLT1	XCL1+ Trms	-0.407317	0.589	0.651	0.00214879	1
KIAA0825	XCL1+ Trms	0.253179	0.258	0.164	0.00220914	1
MAP2K6	XCL1+ Trms	0.284895	0.185	0.105	0.00224414	1
AKAP9	XCL1+ Trms	0.259353	0.828	0.744	0.00234871	1
GLB1	XCL1+ Trms	0.329827	0.404	0.288	0.0023655	1
MIA3	XCL1+ Trms	0.295299	0.576	0.449	0.0023835	1
TREX1	XCL1+ Trms	0.372185	0.391	0.278	0.00239441	1
ZFP90	XCL1+ Trms	0.452205	0.377	0.271	0.00249537	1
LYST.1	XCL1+ Trms	0.25608	0.742	0.625	0.00249641	1
NAPA	XCL1+ Trms	0.262895	0.728	0.584	0.0025176	1
CETN2	XCL1+ Trms	0.255979	0.172	0.096	0.0025257	1
USP45	XCL1+ Trms	0.278499	0.205	0.123	0.00253295	1
ATXN7L1	XCL1+ Trms	0.282347	0.338	0.236	0.00254681	1
KIAA1147	XCL1+ Trms	0.335109	0.212	0.128	0.00260301	1
GLUL.1	XCL1+ Trms	-0.767216	0.497	0.579	0.0026112	1
P2RY10	XCL1+ Trms	0.295303	0.55	0.424	0.00268597	1
ZNF136	XCL1+ Trms	0.357657	0.265	0.171	0.00270555	1
ANKRD36B	XCL1+ Trms	0.255714	0.762	0.643	0.00273437	1
MR1	XCL1+ Trms	0.272448	0.51	0.376	0.00276655	1
GNB1	XCL1+ Trms	0.292481	0.464	0.352	0.00280134	1
DDX23	XCL1+ Trms	0.287225	0.517	0.378	0.00281329	1
DNTTIP2	XCL1+ Trms	0.359964	0.583	0.454	0.00281955	1
NXF1	XCL1+ Trms	0.40542	0.609	0.471	0.00285489	1
CIDECP	XCL1+ Trms	0.266798	0.185	0.111	0.00296436	1
CLK1.1	XCL1+ Trms	0.300234	0.861	0.778	0.00301357	1
RPS6KA3	XCL1+ Trms	0.292534	0.49	0.386	0.00306792	1
FCRL3.1	XCL1+ Trms	-0.259154	0.543	0.381	0.00308895	1
UBXN2A	XCL1+ Trms	0.362855	0.225	0.144	0.00313969	1
STYK1	XCL1+ Trms	0.292655	0.152	0.083	0.00320325	1
ROGDI	XCL1+ Trms	0.319469	0.132	0.07	0.00323508	1
CD58	XCL1+ Trms	0.259912	0.623	0.504	0.00338253	1
PXN	XCL1+ Trms	-0.860016	0.609	0.609	0.00353272	1
RICTOR	XCL1+ Trms	0.329249	0.623	0.502	0.00359017	1
SLC35F2	XCL1+ Trms	0.250838	0.205	0.124	0.00359528	1
GOT2	XCL1+ Trms	0.33171	0.49	0.373	0.00367895	1
DENND4A	XCL1+ Trms	0.311788	0.444	0.328	0.00378727	1
ENO2	XCL1+ Trms	0.399106	0.351	0.253	0.00389667	1
CD247	XCL1+ Trms	0.262892	0.815	0.697	0.0039875	1
ZNF528	XCL1+ Trms	0.273398	0.152	0.085	0.00398807	1
STOM	XCL1+ Trms	0.330488	0.821	0.718	0.0040531	1
OTULIN	XCL1+ Trms	0.478443	0.278	0.186	0.00423438	1
OGDH	XCL1+ Trms	0.276597	0.536	0.426	0.00423664	1
AHNAK	XCL1+ Trms	0.280822	0.921	0.878	0.00431748	1
PPIF	XCL1+ Trms	0.322135	0.238	0.15	0.00437423	1
CIPC	XCL1+ Trms	0.285013	0.113	0.058	0.00446331	1
CLUHP3	XCL1+ Trms	0.255957	0.325	0.224	0.00462796	1
DHX38	XCL1+ Trms	0.277393	0.358	0.252	0.00463502	1
MIAT.1	XCL1+ Trms	0.336725	0.742	0.638	0.00470703	1
HCLS1	XCL1+ Trms	-0.314016	0.894	0.886	0.00472601	1
TMEM245	XCL1+ Trms	0.280196	0.311	0.215	0.00473981	1
CAMK4.1	XCL1+ Trms	0.314873	0.556	0.433	0.00476488	1
PAG1	XCL1+ Trms	0.272139	0.715	0.569	0.00482093	1
ALDOA	XCL1+ Trms	-0.309133	0.947	0.919	0.00482613	1
HLA-DRB1.1	XCL1+ Trms	-0.502432	0.914	0.899	0.00486653	1
UBIAD1	XCL1+ Trms	0.292479	0.311	0.211	0.00489298	1
ARL6IP5.1	XCL1+ Trms	-0.332197	0.927	0.906	0.00497323	1
ANKRA2	XCL1+ Trms	0.446553	0.391	0.294	0.00504467	1
USP9X	XCL1+ Trms	0.533448	0.57	0.464	0.00508716	1
SMARCD3	XCL1+ Trms	0.252078	0.119	0.062	0.0051308	1
PPIG	XCL1+ Trms	0.332448	0.629	0.515	0.00534532	1
MUT	XCL1+ Trms	0.296048	0.245	0.158	0.00540155	1
ARHGAP15	XCL1+ Trms	0.284295	0.914	0.847	0.00541086	1
HMGN3	XCL1+ Trms	-0.46216	0.53	0.563	0.0054545	1
SYPL1	XCL1+ Trms	0.323128	0.364	0.267	0.00545598	1
SNAPC2	XCL1+ Trms	0.262748	0.185	0.113	0.00557544	1
HIP1	XCL1+ Trms	0.291467	0.205	0.13	0.0056301	1
GLMP	XCL1+ Trms	0.280442	0.185	0.112	0.0056556	1
ADCY7	XCL1+ Trms	0.502837	0.55	0.428	0.00565967	1
ERO1B	XCL1+ Trms	0.272233	0.285	0.193	0.00568098	1
CCDC66	XCL1+ Trms	0.383488	0.543	0.436	0.00575656	1
ESD	XCL1+ Trms	0.258247	0.49	0.377	0.0057978	1
LOC643733.1	XCL1+ Trms	0.273543	0.464	0.374	0.00584991	1
PSMB8.1	XCL1+ Trms	-0.372115	0.874	0.869	0.00612368	1
SYAP1	XCL1+ Trms	-0.406891	0.252	0.341	0.00623231	1
SRP19	XCL1+ Trms	0.268981	0.623	0.508	0.00628132	1
HAUS3	XCL1+ Trms	0.291601	0.404	0.29	0.00629173	1
TSPYL1	XCL1+ Trms	0.371067	0.669	0.571	0.00632378	1
BTBD9	XCL1+ Trms	0.256958	0.298	0.21	0.00633084	1
CELF2	XCL1+ Trms	-0.268378	0.934	0.922	0.00638941	1
USP34	XCL1+ Trms	0.293219	0.642	0.514	0.00639187	1
TWSG1	XCL1+ Trms	0.285272	0.152	0.088	0.00641264	1
OSBPL5.1	XCL1+ Trms	-0.451426	0.099	0.174	0.00653354	1
SLC46A3	XCL1+ Trms	-0.254791	0.126	0.215	0.00654042	1
WARS	XCL1+ Trms	-0.516724	0.232	0.328	0.00662728	1
ASXL2.1	XCL1+ Trms	0.297282	0.483	0.373	0.00673181	1
ANAPC13	XCL1+ Trms	0.346242	0.411	0.3	0.00680654	1
TSPAN32	XCL1+ Trms	-0.349981	0.285	0.384	0.00693231	1
FAM208B	XCL1+ Trms	0.317073	0.311	0.224	0.00700236	1
PUDP	XCL1+ Trms	-0.270924	0.046	0.116	0.00712242	1
STX17	XCL1+ Trms	0.400849	0.384	0.288	0.00713845	1
MDN1	XCL1+ Trms	0.320605	0.364	0.268	0.00731252	1
RAPGEF6	XCL1+ Trms	0.291384	0.715	0.595	0.00738048	1
OAS2	XCL1+ Trms	0.259421	0.629	0.502	0.00756728	1
LOC100130872.1	XCL1+ Trms	-0.388515	0.258	0.337	0.00757198	1
A2M.1	XCL1+ Trms	-0.413202	0.437	0.496	0.00766923	1
ITPR3	XCL1+ Trms	0.253371	0.291	0.204	0.0076881	1
RASGRP1	XCL1+ Trms	0.300657	0.53	0.428	0.0076991	1
ANKRD13D	XCL1+ Trms	0.298086	0.311	0.225	0.00770922	1
CYC1	XCL1+ Trms	0.271966	0.483	0.366	0.00779819	1
DMTF1	XCL1+ Trms	0.291961	0.735	0.617	0.00787909	1
IFIT3	XCL1+ Trms	-0.642023	0.272	0.171	0.00795372	1
EFHD2.1	XCL1+ Trms	-0.484662	0.377	0.444	0.00808823	1
VEZT	XCL1+ Trms	0.266097	0.397	0.289	0.00825622	1
MKS1	XCL1+ Trms	0.272563	0.132	0.075	0.00828124	1
TNRC6B	XCL1+ Trms	0.503332	0.841	0.805	0.00830756	1
UBC	XCL1+ Trms	0.317817	0.987	0.978	0.00844734	1
ITGAM.1	XCL1+ Trms	-0.363552	0.106	0.184	0.00847476	1
CNOT1	XCL1+ Trms	0.417814	0.603	0.484	0.00853689	1
FBXW11	XCL1+ Trms	0.375743	0.384	0.276	0.00857928	1
EIF3M	XCL1+ Trms	0.268148	0.689	0.579	0.00858195	1
ANKRD10	XCL1+ Trms	0.354051	0.755	0.68	0.00865548	1
TMEM173	XCL1+ Trms	-0.387092	0.609	0.674	0.00868481	1
CAMK2D	XCL1+ Trms	0.260265	0.437	0.333	0.00881762	1
IL16	XCL1+ Trms	0.287227	0.815	0.725	0.0088347	1
SLC25A36	XCL1+ Trms	0.31827	0.331	0.24	0.00891153	1
SFI1	XCL1+ Trms	0.311434	0.57	0.462	0.00898933	1
ABRAXAS1	XCL1+ Trms	-0.254259	0.238	0.336	0.00908051	1
GTDC1	XCL1+ Trms	0.290324	0.371	0.272	0.00924073	1
PTBP1	XCL1+ Trms	0.302262	0.629	0.518	0.00929075	1
SENP7	XCL1+ Trms	0.549285	0.649	0.612	0.00934737	1
SLC9A8	XCL1+ Trms	0.382753	0.318	0.227	0.00937056	1
PILRB	XCL1+ Trms	0.287459	0.695	0.586	0.00951314	1
ATP6V1G1	XCL1+ Trms	0.281847	0.788	0.707	0.00968985	1
HSDL2	XCL1+ Trms	0.293929	0.192	0.121	0.00983398	1
TTC16	XCL1+ Trms	-0.485591	0.232	0.312	0.00985801	1
ZNF683.1	GZMH+ Trms	1.63721	0.835	0.413	1.39e-136	3.26e-132
CAPG	GZMH+ Trms	1.61405	0.724	0.336	2.63e-114	6.16e-110
ITGA1.2	GZMH+ Trms	1.45243	0.75	0.345	1.26e-111	2.96e-107
PLEK	GZMH+ Trms	-2.14213	0.27	0.65	1.51e-90	3.55e-86
KLRG1.1	GZMH+ Trms	-1.98928	0.299	0.668	5.44e-87	1.28e-82
A2M.2	GZMH+ Trms	-1.25901	0.17	0.562	1.72e-80	4.04e-76
LGALS3.1	GZMH+ Trms	1.02225	0.616	0.288	5.19e-75	1.22e-70
S1PR1	GZMH+ Trms	-1.09611	0.249	0.603	2.56e-69	6e-65
ITGAE.1	GZMH+ Trms	1.25081	0.786	0.531	1.3e-68	3.05e-64
CX3CR1.1	GZMH+ Trms	-2.25948	0.143	0.485	6.46e-68	1.52e-63
ADAM19	GZMH+ Trms	1.08601	0.671	0.382	2.07e-67	4.85e-63
PELO.1	GZMH+ Trms	0.712457	0.627	0.301	3.76e-66	8.82e-62
CST7.1	GZMH+ Trms	-1.14626	0.797	0.914	1.24e-63	2.92e-59
LITAF.2	GZMH+ Trms	-1.25963	0.646	0.875	1.32e-63	3.1e-59
XCL1.1	GZMH+ Trms	0.609265	0.555	0.259	1.85e-62	4.35e-58
FGFBP2.1	GZMH+ Trms	-2.31866	0.155	0.471	4.85e-62	1.14e-57
ADGRG1.2	GZMH+ Trms	-1.85191	0.237	0.54	1.68e-59	3.93e-55
VIM	GZMH+ Trms	0.885636	0.958	0.86	3.53e-59	8.28e-55
STK17B.1	GZMH+ Trms	0.809671	0.983	0.946	1.57e-57	3.69e-53
PLAC8	GZMH+ Trms	-1.2081	0.222	0.545	1.25e-56	2.94e-52
PZP.1	GZMH+ Trms	-0.86895	0.106	0.426	5.43e-56	1.27e-51
CKLF-CMTM1.1	GZMH+ Trms	0.694189	0.882	0.623	1.9e-55	4.46e-51
CKLF.1	GZMH+ Trms	0.726785	0.882	0.632	5.8e-55	1.36e-50
JAML.1	GZMH+ Trms	0.801199	0.824	0.599	1.65e-53	3.88e-49
TMEM200A	GZMH+ Trms	0.736392	0.332	0.108	8.69e-53	2.04e-48
FCGR3A.1	GZMH+ Trms	-2.51299	0.209	0.49	6.53e-52	1.53e-47
LINC00892	GZMH+ Trms	0.508873	0.32	0.103	1.67e-51	3.92e-47
S1PR5	GZMH+ Trms	-1.05801	0.065	0.35	4.14e-50	9.7e-46
GLUL.2	GZMH+ Trms	1.22931	0.739	0.542	5.52e-49	1.3e-44
ALOX5AP	GZMH+ Trms	0.773152	0.883	0.73	8.06e-49	1.89e-44
CXCR3.2	GZMH+ Trms	0.850823	0.774	0.541	1.16e-48	2.72e-44
SOCS1	GZMH+ Trms	0.618676	0.543	0.271	4.4e-48	1.03e-43
DPP4.2	GZMH+ Trms	1.13132	0.442	0.206	5.17e-48	1.21e-43
FGR.1	GZMH+ Trms	-1.46196	0.105	0.381	6.85e-48	1.61e-43
FCGR3B.1	GZMH+ Trms	-0.334896	0.047	0.32	1.1e-47	2.59e-43
LOC100131347	GZMH+ Trms	0.341406	0.3	0.094	1.38e-47	3.25e-43
FCRL3.2	GZMH+ Trms	-1.45677	0.167	0.434	1.68e-47	3.95e-43
CD2.1	GZMH+ Trms	0.57558	0.989	0.965	2.12e-47	4.97e-43
KLF2.1	GZMH+ Trms	-0.691524	0.137	0.431	6.79e-47	1.59e-42
PLP2.1	GZMH+ Trms	0.870497	0.757	0.541	7.88e-47	1.85e-42
OXNAD1	GZMH+ Trms	0.709288	0.868	0.689	5.41e-44	1.27e-39
CISH.1	GZMH+ Trms	1.3411	0.636	0.425	1.3e-41	3.05e-37
FCMR	GZMH+ Trms	-0.933713	0.486	0.731	3.79e-41	8.89e-37
XCL2.1	GZMH+ Trms	0.317409	0.543	0.284	4.48e-41	1.05e-36
C1orf21.1	GZMH+ Trms	-0.753472	0.071	0.318	4.09e-40	9.6e-36
NKG7.2	GZMH+ Trms	-0.956918	0.956	0.957	5.23e-40	1.23e-35
COTL1.2	GZMH+ Trms	0.794618	0.877	0.746	6.96e-40	1.63e-35
CD96	GZMH+ Trms	0.677572	0.941	0.866	2.27e-38	5.33e-34
RBPJ	GZMH+ Trms	0.679861	0.73	0.519	3.31e-37	7.75e-33
PRSS23.1	GZMH+ Trms	-1.24717	0.074	0.302	1.12e-36	2.63e-32
PLXDC1	GZMH+ Trms	0.771897	0.369	0.167	1.4e-36	3.29e-32
NUGGC	GZMH+ Trms	0.445902	0.244	0.08	2.07e-36	4.85e-32
CXCR6.1	GZMH+ Trms	0.813132	0.768	0.608	3.36e-36	7.87e-32
S100A11	GZMH+ Trms	0.641938	0.904	0.735	5.33e-36	1.25e-31
LINC00612.1	GZMH+ Trms	-0.800893	0.093	0.321	7.08e-35	1.66e-30
CXCR4.1	GZMH+ Trms	0.607448	0.974	0.968	7.73e-35	1.81e-30
CPNE7	GZMH+ Trms	0.538677	0.305	0.121	8.99e-35	2.11e-30
CLU	GZMH+ Trms	0.736277	0.223	0.074	7.97e-34	1.87e-29
PIK3R6	GZMH+ Trms	0.395174	0.147	0.034	1.17e-32	2.74e-28
PGK1	GZMH+ Trms	0.663105	0.917	0.863	2.33e-32	5.47e-28
PYHIN1.1	GZMH+ Trms	-0.86259	0.68	0.821	6.01e-32	1.41e-27
TBCD.1	GZMH+ Trms	0.804091	0.683	0.503	2.04e-31	4.79e-27
GPR25.1	GZMH+ Trms	0.514263	0.316	0.136	2.5e-31	5.87e-27
PLTP	GZMH+ Trms	0.341006	0.592	0.377	3.48e-31	8.16e-27
DTHD1.1	GZMH+ Trms	-0.807774	0.156	0.377	1.53e-30	3.6e-26
CD82.1	GZMH+ Trms	0.598072	0.675	0.481	2.43e-30	5.71e-26
ITM2C.1	GZMH+ Trms	0.558249	0.578	0.36	4.91e-30	1.15e-25
SCML4	GZMH+ Trms	0.813832	0.807	0.703	1.06e-29	2.5e-25
LILRB1.2	GZMH+ Trms	-0.873118	0.076	0.272	2.14e-29	5.02e-25
ZYX	GZMH+ Trms	0.681624	0.769	0.609	2.8e-29	6.56e-25
RIPOR2	GZMH+ Trms	-0.877988	0.674	0.809	1.46e-28	3.42e-24
CD7	GZMH+ Trms	0.333694	0.825	0.679	2.23e-28	5.23e-24
FTL	GZMH+ Trms	-0.533111	0.953	0.984	2.47e-28	5.79e-24
APMAP	GZMH+ Trms	-0.850361	0.568	0.734	4.23e-28	9.93e-24
CD9	GZMH+ Trms	0.773626	0.291	0.131	7.48e-28	1.75e-23
SYNE1.1	GZMH+ Trms	-0.815348	0.718	0.846	8.03e-28	1.88e-23
CLIC5	GZMH+ Trms	0.561889	0.325	0.153	1.05e-27	2.47e-23
RPL3.1	GZMH+ Trms	-0.566062	0.971	0.993	3.22e-27	7.55e-23
CYTIP	GZMH+ Trms	0.584143	0.936	0.918	4.92e-27	1.15e-22
MTSS1.2	GZMH+ Trms	-0.683055	0.121	0.319	6.42e-27	1.51e-22
CTSA.1	GZMH+ Trms	0.749736	0.707	0.56	1.17e-26	2.75e-22
B3GNTL1	GZMH+ Trms	0.30487	0.599	0.392	1.31e-26	3.08e-22
LCP2	GZMH+ Trms	0.559525	0.909	0.848	1.68e-26	3.94e-22
IL7R.1	GZMH+ Trms	0.642962	0.866	0.791	3.1e-26	7.28e-22
LIMD2	GZMH+ Trms	-0.58055	0.704	0.85	6.33e-26	1.48e-21
LYST.2	GZMH+ Trms	-0.972275	0.492	0.659	9.66e-26	2.27e-21
LCP1	GZMH+ Trms	0.454451	0.979	0.974	1.87e-25	4.39e-21
DAPK2	GZMH+ Trms	0.497377	0.325	0.158	2.01e-25	4.72e-21
RPL13A	GZMH+ Trms	-0.556777	0.992	0.996	7.16e-25	1.68e-20
UCP2.1	GZMH+ Trms	-0.68023	0.772	0.892	2.51e-24	5.89e-20
LTB.2	GZMH+ Trms	0.389923	0.672	0.516	3.32e-24	7.79e-20
CD63.1	GZMH+ Trms	0.524126	0.818	0.681	3.81e-24	8.94e-20
S100A4.1	GZMH+ Trms	0.56211	0.982	0.926	5.18e-24	1.21e-19
PATL2.1	GZMH+ Trms	-1.18227	0.381	0.559	2.49e-23	5.85e-19
ICAM2.1	GZMH+ Trms	-0.602243	0.191	0.378	3.01e-23	7.06e-19
PLEC	GZMH+ Trms	0.687938	0.534	0.363	5.24e-23	1.23e-18
EPHA1.1	GZMH+ Trms	0.608546	0.343	0.182	1.13e-22	2.64e-18
DNAJB1.1	GZMH+ Trms	-0.900887	0.473	0.656	1.6e-22	3.75e-18
HOPX	GZMH+ Trms	0.693078	0.639	0.483	2.4e-22	5.63e-18
FCRL6.1	GZMH+ Trms	-1.09145	0.419	0.586	3.61e-22	8.47e-18
SUSD3.1	GZMH+ Trms	0.510238	0.499	0.329	4.25e-22	9.98e-18
LGR6	GZMH+ Trms	-0.546866	0.032	0.178	4.81e-22	1.13e-17
GCHFR.1	GZMH+ Trms	0.330409	0.387	0.221	5.19e-22	1.22e-17
RAP1GAP2	GZMH+ Trms	-0.459554	0.053	0.209	7.96e-22	1.87e-17
LINC00861.1	GZMH+ Trms	-0.693699	0.66	0.787	8.91e-22	2.09e-17
SLC7A5	GZMH+ Trms	0.5272	0.373	0.209	1.5e-21	3.53e-17
SELL	GZMH+ Trms	-1.56774	0.366	0.55	1.55e-21	3.65e-17
KLF3	GZMH+ Trms	-0.586173	0.112	0.281	4.27e-21	1e-16
CMC1	GZMH+ Trms	-0.559348	0.332	0.505	9.62e-21	2.26e-16
RPS3.1	GZMH+ Trms	-0.417945	0.989	0.997	9.75e-21	2.29e-16
IL18RAP.1	GZMH+ Trms	0.663442	0.352	0.198	1.39e-20	3.25e-16
TTC38.2	GZMH+ Trms	-0.826261	0.171	0.342	1.49e-20	3.5e-16
ADRB2	GZMH+ Trms	-0.806855	0.255	0.437	1.52e-20	3.56e-16
EML4	GZMH+ Trms	0.545869	0.868	0.774	2.13e-20	4.99e-16
SRGAP3	GZMH+ Trms	0.415059	0.294	0.149	2.72e-20	6.38e-16
KLRC1.1	GZMH+ Trms	0.888245	0.475	0.324	4.38e-20	1.03e-15
TGFBR3	GZMH+ Trms	-0.725293	0.276	0.462	6.82e-20	1.6e-15
ADD3	GZMH+ Trms	-0.704872	0.522	0.693	6.91e-20	1.62e-15
ZFP36L2	GZMH+ Trms	0.464483	0.944	0.932	8.74e-20	2.05e-15
CTSD.1	GZMH+ Trms	0.546616	0.827	0.754	9.9e-20	2.32e-15
TMEM14C	GZMH+ Trms	0.395835	0.425	0.264	1.61e-19	3.78e-15
BTG1	GZMH+ Trms	0.430851	0.967	0.958	1.8e-19	4.21e-15
CD101.1	GZMH+ Trms	0.53423	0.393	0.234	2.19e-19	5.15e-15
CASS4	GZMH+ Trms	0.417452	0.305	0.163	2.33e-19	5.46e-15
KLRF1	GZMH+ Trms	-0.879912	0.055	0.193	4.29e-19	1.01e-14
MVB12B	GZMH+ Trms	0.360063	0.425	0.26	4.29e-19	1.01e-14
KLRA1P.1	GZMH+ Trms	-0.528612	0.039	0.173	4.75e-19	1.12e-14
LGALS1.1	GZMH+ Trms	0.404417	0.712	0.539	5.17e-19	1.21e-14
PRF1.1	GZMH+ Trms	-0.680188	0.879	0.922	5.44e-19	1.28e-14
GZMK.1	GZMH+ Trms	-1.30474	0.561	0.698	6.56e-19	1.54e-14
SKIL.1	GZMH+ Trms	0.552375	0.51	0.348	6.97e-19	1.63e-14
RASGRP2	GZMH+ Trms	-0.468653	0.194	0.366	7.19e-19	1.69e-14
GLIPR2.1	GZMH+ Trms	0.549627	0.681	0.548	7.48e-19	1.76e-14
A2M-AS1.1	GZMH+ Trms	-0.52267	0.036	0.169	8.73e-19	2.05e-14
CBFB	GZMH+ Trms	0.763728	0.483	0.329	8.82e-19	2.07e-14
TSPAN32.1	GZMH+ Trms	-0.674853	0.237	0.41	9.68e-19	2.27e-14
STK38.1	GZMH+ Trms	-0.487895	0.381	0.571	1.17e-18	2.75e-14
PBX4	GZMH+ Trms	0.324084	0.355	0.203	1.19e-18	2.79e-14
PRR29	GZMH+ Trms	-0.479291	0.149	0.306	1.89e-18	4.43e-14
ATP1B1.1	GZMH+ Trms	0.43558	0.266	0.136	2.12e-18	4.98e-14
AGTPBP1	GZMH+ Trms	-0.562747	0.179	0.344	2.21e-18	5.19e-14
IVNS1ABP	GZMH+ Trms	0.75903	0.713	0.593	2.26e-18	5.31e-14
PTPN22	GZMH+ Trms	0.543505	0.78	0.674	2.28e-18	5.35e-14
GIMAP7	GZMH+ Trms	-0.549743	0.821	0.892	2.31e-18	5.42e-14
EMB	GZMH+ Trms	0.478024	0.889	0.831	2.56e-18	6.01e-14
FAM102A.1	GZMH+ Trms	0.63129	0.604	0.458	3.13e-18	7.33e-14
TIGIT.1	GZMH+ Trms	-0.949077	0.472	0.612	3.14e-18	7.37e-14
FAM129A.1	GZMH+ Trms	0.564814	0.725	0.608	3.49e-18	8.19e-14
CD69.2	GZMH+ Trms	0.364414	0.894	0.83	3.63e-18	8.52e-14
NFKBIA.1	GZMH+ Trms	0.529476	0.812	0.748	3.73e-18	8.74e-14
OSBPL5.2	GZMH+ Trms	-0.490462	0.059	0.194	4.42e-18	1.04e-13
SH2D1A	GZMH+ Trms	-0.622846	0.53	0.689	4.43e-18	1.04e-13
AES.1	GZMH+ Trms	-0.629225	0.631	0.748	4.64e-18	1.09e-13
DUSP6	GZMH+ Trms	0.677613	0.293	0.162	5.44e-18	1.28e-13
EOMES.1	GZMH+ Trms	-0.60727	0.288	0.462	8.19e-18	1.92e-13
SPON2.2	GZMH+ Trms	-0.991072	0.158	0.309	8.22e-18	1.93e-13
VCL	GZMH+ Trms	-0.562872	0.099	0.247	1.2e-17	2.82e-13
RASA3	GZMH+ Trms	-0.550414	0.269	0.434	1.6e-17	3.75e-13
PERP.2	GZMH+ Trms	0.55002	0.303	0.171	1.65e-17	3.87e-13
DDIT4.1	GZMH+ Trms	0.597731	0.777	0.704	2.52e-17	5.9e-13
S100A6	GZMH+ Trms	0.363363	0.976	0.915	3.46e-17	8.13e-13
VNN2	GZMH+ Trms	-0.719885	0.164	0.317	5.1e-17	1.2e-12
BIN2	GZMH+ Trms	-0.609892	0.734	0.855	6.88e-17	1.61e-12
TMSB4X.1	GZMH+ Trms	0.444346	1	1	6.96e-17	1.63e-12
DOCK10	GZMH+ Trms	0.484691	0.763	0.661	6.97e-17	1.63e-12
DUSP2	GZMH+ Trms	-0.962399	0.417	0.572	8.4e-17	1.97e-12
XIST.1	GZMH+ Trms	0.526095	0.593	0.428	1.09e-16	2.55e-12
SH3BGRL3.1	GZMH+ Trms	0.333638	0.995	0.995	1.41e-16	3.3e-12
ITGAM.2	GZMH+ Trms	-0.709313	0.076	0.203	2.92e-16	6.84e-12
C5orf58	GZMH+ Trms	0.291841	0.58	0.434	3.11e-16	7.3e-12
GIMAP4	GZMH+ Trms	-0.564435	0.783	0.866	3.17e-16	7.43e-12
SMURF2	GZMH+ Trms	0.392332	0.358	0.219	4.05e-16	9.5e-12
ATM	GZMH+ Trms	-0.666119	0.601	0.738	4.46e-16	1.05e-11
TM4SF19	GZMH+ Trms	-0.397572	0.014	0.116	6.27e-16	1.47e-11
NCF4	GZMH+ Trms	0.398836	0.252	0.136	7.1e-16	1.67e-11
CDC42SE1.1	GZMH+ Trms	-0.532683	0.882	0.933	8.83e-16	2.07e-11
METTL9	GZMH+ Trms	0.505214	0.501	0.353	9.45e-16	2.22e-11
ITGB2.2	GZMH+ Trms	-0.491023	0.851	0.924	1.22e-15	2.86e-11
ANKRD28	GZMH+ Trms	0.692131	0.428	0.295	1.36e-15	3.2e-11
LPCAT1	GZMH+ Trms	-0.466151	0.147	0.29	1.89e-15	4.42e-11
RPS4Y1.1	GZMH+ Trms	-0.408442	0.17	0.332	1.97e-15	4.62e-11
TSIX.1	GZMH+ Trms	0.489434	0.507	0.353	2.24e-15	5.24e-11
CD226	GZMH+ Trms	0.443829	0.414	0.277	2.32e-15	5.45e-11
CCL3L3	GZMH+ Trms	-0.26986	0.217	0.368	2.82e-15	6.62e-11
PTGER4	GZMH+ Trms	0.584738	0.613	0.481	2.83e-15	6.64e-11
PRR5L.1	GZMH+ Trms	-0.565775	0.131	0.265	3.08e-15	7.22e-11
S100A10	GZMH+ Trms	0.52234	0.885	0.825	3.79e-15	8.9e-11
ANXA2	GZMH+ Trms	0.455719	0.795	0.703	4.21e-15	9.88e-11
TOB1	GZMH+ Trms	0.835065	0.744	0.666	4.36e-15	1.02e-10
JUN.2	GZMH+ Trms	0.344407	0.604	0.469	4.38e-15	1.03e-10
ARHGAP25	GZMH+ Trms	-0.575731	0.577	0.709	4.83e-15	1.13e-10
NUDT14	GZMH+ Trms	0.262164	0.214	0.107	5.5e-15	1.29e-10
PTCH1	GZMH+ Trms	-0.341914	0.053	0.174	5.89e-15	1.38e-10
SAMSN1.1	GZMH+ Trms	0.416439	0.733	0.594	5.92e-15	1.39e-10
PLEKHA1	GZMH+ Trms	-0.518364	0.203	0.357	7.35e-15	1.72e-10
MYH9	GZMH+ Trms	0.434034	0.904	0.884	8.31e-15	1.95e-10
CLIC1	GZMH+ Trms	0.381887	0.93	0.886	8.99e-15	2.11e-10
ACTG1	GZMH+ Trms	0.297603	0.983	0.983	9.62e-15	2.26e-10
SLC44A2	GZMH+ Trms	-0.415333	0.437	0.594	1.08e-14	2.53e-10
LINC00674	GZMH+ Trms	0.551672	0.568	0.428	1.12e-14	2.63e-10
TENM1	GZMH+ Trms	-0.369477	0.085	0.211	1.31e-14	3.08e-10
KLHL6.1	GZMH+ Trms	0.384247	0.3	0.178	1.51e-14	3.54e-10
ZEB2.1	GZMH+ Trms	-0.762097	0.442	0.582	1.68e-14	3.95e-10
PLEKHG3	GZMH+ Trms	-0.452255	0.056	0.172	1.87e-14	4.39e-10
ARHGAP18	GZMH+ Trms	0.33723	0.484	0.344	1.95e-14	4.57e-10
TPM4.1	GZMH+ Trms	0.624739	0.686	0.594	1.99e-14	4.66e-10
LDLRAD4	GZMH+ Trms	0.460314	0.372	0.243	2.46e-14	5.77e-10
GPR34	GZMH+ Trms	0.576645	0.161	0.073	2.76e-14	6.47e-10
A2MP1.1	GZMH+ Trms	-0.367085	0.038	0.142	3.51e-14	8.24e-10
TTC16.1	GZMH+ Trms	-0.48808	0.194	0.332	3.73e-14	8.75e-10
RUNX2.1	GZMH+ Trms	0.504527	0.417	0.294	3.97e-14	9.31e-10
TUBA4A.1	GZMH+ Trms	0.516065	0.848	0.806	5.27e-14	1.24e-09
GPR171.1	GZMH+ Trms	0.476109	0.742	0.662	5.32e-14	1.25e-09
USP20	GZMH+ Trms	0.484987	0.434	0.305	5.41e-14	1.27e-09
ARF6.1	GZMH+ Trms	0.485597	0.824	0.739	5.48e-14	1.29e-09
KDM5B	GZMH+ Trms	0.44626	0.364	0.239	6.78e-14	1.59e-09
PDCD4.2	GZMH+ Trms	0.41223	0.907	0.859	7.19e-14	1.69e-09
EEF1G.1	GZMH+ Trms	-0.402803	0.874	0.924	9.02e-14	2.12e-09
LAIR2.2	GZMH+ Trms	-0.386864	0.106	0.22	1.13e-13	2.64e-09
DDAH2.1	GZMH+ Trms	0.385377	0.232	0.126	1.27e-13	2.98e-09
RPL5.1	GZMH+ Trms	-0.461721	0.967	0.975	1.96e-13	4.6e-09
CD52	GZMH+ Trms	0.278322	0.995	0.965	2.26e-13	5.3e-09
LDHA	GZMH+ Trms	0.441305	0.863	0.83	2.87e-13	6.74e-09
DDX3Y.1	GZMH+ Trms	-0.44781	0.121	0.251	4.9e-13	1.15e-08
MALAT1	GZMH+ Trms	-0.269689	1	1	5.48e-13	1.29e-08
CTSH.1	GZMH+ Trms	0.491348	0.264	0.157	6.03e-13	1.42e-08
TNFSF14	GZMH+ Trms	0.455855	0.405	0.28	6.26e-13	1.47e-08
PDE4B.1	GZMH+ Trms	0.429981	0.593	0.481	8.39e-13	1.97e-08
SIGLEC17P	GZMH+ Trms	-0.373483	0.017	0.102	1.02e-12	2.39e-08
RAP2B	GZMH+ Trms	-0.387754	0.329	0.472	1.03e-12	2.43e-08
IFI44.1	GZMH+ Trms	0.494642	0.578	0.457	1.19e-12	2.79e-08
FYN	GZMH+ Trms	-0.478955	0.824	0.891	1.21e-12	2.85e-08
MYOM2	GZMH+ Trms	-0.93333	0.053	0.154	1.26e-12	2.94e-08
EIF1AY	GZMH+ Trms	-0.257722	0.067	0.179	1.47e-12	3.45e-08
ITGA4.1	GZMH+ Trms	-0.482132	0.751	0.837	1.93e-12	4.52e-08
DENND2D	GZMH+ Trms	-0.389809	0.677	0.793	2.19e-12	5.14e-08
CARD19	GZMH+ Trms	0.271837	0.349	0.23	2.43e-12	5.71e-08
LYAR.1	GZMH+ Trms	-0.405435	0.382	0.529	2.85e-12	6.68e-08
FMNL3	GZMH+ Trms	0.460243	0.422	0.3	3.68e-12	8.63e-08
CEP78	GZMH+ Trms	-0.603279	0.185	0.307	4.66e-12	1.09e-07
CCL3.1	GZMH+ Trms	-1.29205	0.247	0.369	5.49e-12	1.29e-07
CDCA7	GZMH+ Trms	0.490211	0.199	0.106	6.12e-12	1.44e-07
KIAA1551.1	GZMH+ Trms	0.427212	0.915	0.915	6.31e-12	1.48e-07
CDC25B	GZMH+ Trms	-0.34978	0.308	0.455	6.44e-12	1.51e-07
ADGRE5	GZMH+ Trms	0.441178	0.869	0.833	7.11e-12	1.67e-07
STK17A.1	GZMH+ Trms	0.368476	0.756	0.64	7.28e-12	1.71e-07
PAG1.1	GZMH+ Trms	0.480862	0.659	0.557	8.82e-12	2.07e-07
CD44.1	GZMH+ Trms	0.280377	0.942	0.891	9.17e-12	2.15e-07
CYTH1	GZMH+ Trms	-0.472267	0.528	0.656	1.17e-11	2.74e-07
SAMD3.2	GZMH+ Trms	-0.526278	0.636	0.719	1.18e-11	2.76e-07
IL12RB2.1	GZMH+ Trms	0.321684	0.144	0.068	1.56e-11	3.66e-07
CCND3	GZMH+ Trms	-0.466124	0.771	0.856	2e-11	4.68e-07
TXN	GZMH+ Trms	0.261083	0.668	0.538	2.01e-11	4.71e-07
FKBP5.1	GZMH+ Trms	0.384297	0.829	0.782	2.33e-11	5.46e-07
ATP10D	GZMH+ Trms	0.318083	0.294	0.185	2.47e-11	5.79e-07
S1PR4	GZMH+ Trms	-0.384172	0.244	0.376	2.74e-11	6.42e-07
PDGFD	GZMH+ Trms	-0.403112	0.053	0.147	3.16e-11	7.42e-07
PFKFB3	GZMH+ Trms	0.428081	0.325	0.217	3.2e-11	7.52e-07
USP28.1	GZMH+ Trms	-0.500541	0.258	0.385	4.37e-11	1.02e-06
NR4A2	GZMH+ Trms	-0.473902	0.123	0.237	6.65e-11	1.56e-06
CAPN12	GZMH+ Trms	0.280338	0.261	0.162	6.81e-11	1.6e-06
MGAT5	GZMH+ Trms	0.366312	0.237	0.142	6.82e-11	1.6e-06
NCR1	GZMH+ Trms	-0.261095	0.027	0.107	7.44e-11	1.74e-06
LINC00426	GZMH+ Trms	0.251855	0.322	0.211	7.98e-11	1.87e-06
RPS6	GZMH+ Trms	-0.375625	0.988	0.996	8.17e-11	1.92e-06
NUAK2	GZMH+ Trms	-0.275215	0.027	0.107	8.29e-11	1.94e-06
2024-09-11	GZMH+ Trms	0.469883	0.39	0.282	9.14e-11	2.14e-06
CD28.1	GZMH+ Trms	-0.414679	0.246	0.368	1.03e-10	2.43e-06
TYMP.1	GZMH+ Trms	0.305684	0.376	0.263	1.16e-10	2.71e-06
SLAMF1.2	GZMH+ Trms	0.459636	0.542	0.447	1.33e-10	3.12e-06
BCL2	GZMH+ Trms	0.365316	0.344	0.233	1.37e-10	3.22e-06
CCR1.1	GZMH+ Trms	0.599317	0.258	0.163	1.47e-10	3.45e-06
KATNAL1	GZMH+ Trms	0.389851	0.259	0.158	1.55e-10	3.63e-06
ID2	GZMH+ Trms	0.263077	0.924	0.898	1.65e-10	3.86e-06
RPL13.1	GZMH+ Trms	-0.396221	0.997	0.997	1.67e-10	3.91e-06
RPS14.1	GZMH+ Trms	-0.38979	0.998	0.997	1.88e-10	4.41e-06
SEL1L3	GZMH+ Trms	0.291805	0.436	0.323	2.12e-10	4.97e-06
SMIM14	GZMH+ Trms	-0.343794	0.077	0.175	2.25e-10	5.27e-06
CD2BP2	GZMH+ Trms	-0.395982	0.319	0.447	2.33e-10	5.47e-06
TM4SF19-TCTEX1D2	GZMH+ Trms	-0.365915	0.077	0.173	2.6e-10	6.09e-06
ARHGEF7	GZMH+ Trms	0.3068	0.432	0.318	2.7e-10	6.32e-06
GPD1L	GZMH+ Trms	0.321853	0.258	0.162	3.09e-10	7.24e-06
TANK.1	GZMH+ Trms	0.465622	0.675	0.59	3.14e-10	7.37e-06
RACK1.1	GZMH+ Trms	-0.384031	0.898	0.935	3.17e-10	7.43e-06
RPS9.1	GZMH+ Trms	-0.334995	0.863	0.929	3.2e-10	7.5e-06
TNFSF10.1	GZMH+ Trms	0.30936	0.455	0.342	3.53e-10	8.27e-06
SLAMF7	GZMH+ Trms	-0.461234	0.534	0.653	3.7e-10	8.68e-06
PRPF40B	GZMH+ Trms	0.342747	0.323	0.219	3.89e-10	9.12e-06
GALNT2	GZMH+ Trms	0.26491	0.361	0.247	4.24e-10	9.94e-06
TGFBR2.1	GZMH+ Trms	0.330942	0.598	0.494	4.41e-10	1.03e-05
GIMAP1-GIMAP5	GZMH+ Trms	-0.43931	0.778	0.867	4.5e-10	1.06e-05
KLF12	GZMH+ Trms	-0.486333	0.492	0.621	4.52e-10	1.06e-05
SSH2	GZMH+ Trms	0.378635	0.645	0.552	4.53e-10	1.06e-05
DYNLT1.1	GZMH+ Trms	0.323691	0.712	0.635	7.12e-10	1.67e-05
GK5	GZMH+ Trms	-0.301837	0.114	0.219	8.92e-10	2.09e-05
POC1B	GZMH+ Trms	0.424037	0.392	0.291	9.8e-10	2.3e-05
AHNAK.1	GZMH+ Trms	0.315616	0.914	0.873	9.81e-10	2.3e-05
C11orf21	GZMH+ Trms	-0.345352	0.199	0.311	1.02e-09	2.4e-05
CRYBG1	GZMH+ Trms	0.347296	0.69	0.606	1.16e-09	2.71e-05
ARRDC3	GZMH+ Trms	-0.370918	0.475	0.604	1.23e-09	2.88e-05
TRIB2	GZMH+ Trms	0.389257	0.414	0.318	1.28e-09	2.99e-05
ANXA1	GZMH+ Trms	0.305152	0.929	0.871	1.3e-09	3.06e-05
C1orf56.1	GZMH+ Trms	-0.297051	0.822	0.879	1.31e-09	3.07e-05
MAPKAPK3	GZMH+ Trms	0.45013	0.393	0.291	1.39e-09	3.25e-05
ACTN4	GZMH+ Trms	0.374421	0.612	0.503	1.57e-09	3.69e-05
TCF7	GZMH+ Trms	-0.688012	0.263	0.371	1.69e-09	3.97e-05
RAB29	GZMH+ Trms	-0.439457	0.39	0.513	1.79e-09	4.2e-05
CRIP1	GZMH+ Trms	0.317837	0.971	0.872	1.89e-09	4.43e-05
SLA	GZMH+ Trms	0.272489	0.879	0.867	2.06e-09	4.84e-05
UBE2F	GZMH+ Trms	-0.420298	0.22	0.329	2.16e-09	5.06e-05
PARP8	GZMH+ Trms	0.32574	0.915	0.882	2.19e-09	5.14e-05
CDC14A	GZMH+ Trms	0.334877	0.522	0.412	2.28e-09	5.35e-05
RGS9	GZMH+ Trms	0.276684	0.305	0.208	2.29e-09	5.38e-05
PTPRM	GZMH+ Trms	-0.280856	0.056	0.139	2.44e-09	5.73e-05
CDV3	GZMH+ Trms	0.423082	0.489	0.385	2.8e-09	6.58e-05
TNIP3.1	GZMH+ Trms	0.330636	0.405	0.293	2.97e-09	6.98e-05
RASA2	GZMH+ Trms	0.288267	0.716	0.612	3.02e-09	7.08e-05
GIMAP5	GZMH+ Trms	-0.438835	0.715	0.807	3.26e-09	7.64e-05
PPP3CA	GZMH+ Trms	0.282919	0.61	0.496	3.39e-09	7.96e-05
GPR82	GZMH+ Trms	0.33803	0.141	0.073	3.4e-09	7.98e-05
B4GALT1	GZMH+ Trms	-0.261035	0.493	0.619	3.42e-09	8.01e-05
PTPN6	GZMH+ Trms	-0.409466	0.599	0.701	3.44e-09	8.08e-05
GPRIN3.1	GZMH+ Trms	0.260492	0.457	0.35	3.5e-09	8.21e-05
CD58.1	GZMH+ Trms	0.450353	0.584	0.493	4.08e-09	9.58e-05
TNFAIP3.2	GZMH+ Trms	0.393143	0.731	0.679	4.16e-09	9.77e-05
EFHD2.2	GZMH+ Trms	-0.450632	0.358	0.459	4.18e-09	9.81e-05
CALCOCO2	GZMH+ Trms	0.456194	0.612	0.524	4.46e-09	0.000104723
AHR	GZMH+ Trms	0.356389	0.29	0.195	5.6e-09	0.000131318
CDK6	GZMH+ Trms	0.453441	0.428	0.322	5.61e-09	0.000131702
CADM1	GZMH+ Trms	-0.276666	0.032	0.102	5.9e-09	0.000138425
POC1B-GALNT4	GZMH+ Trms	0.309216	0.32	0.228	5.97e-09	0.000140156
ITGAL.1	GZMH+ Trms	-0.459141	0.704	0.777	6.53e-09	0.000153288
CD55	GZMH+ Trms	0.465808	0.534	0.446	7.04e-09	0.000165253
OCIAD2.1	GZMH+ Trms	0.285781	0.599	0.497	7.09e-09	0.000166422
CD320	GZMH+ Trms	-0.282485	0.17	0.277	7.26e-09	0.000170391
TNFRSF9.2	GZMH+ Trms	-0.870357	0.17	0.262	7.31e-09	0.000171428
ARL6IP5.2	GZMH+ Trms	0.291818	0.935	0.901	7.42e-09	0.000174018
OSTF1	GZMH+ Trms	0.37334	0.712	0.651	7.79e-09	0.000182855
YWHAH	GZMH+ Trms	0.38612	0.337	0.238	8e-09	0.000187593
NCALD	GZMH+ Trms	-0.284443	0.184	0.292	8.1e-09	0.000190129
TECR	GZMH+ Trms	-0.287947	0.483	0.599	8.56e-09	0.000200723
FOXP1	GZMH+ Trms	-0.419685	0.607	0.715	9.04e-09	0.000211974
LPAR2	GZMH+ Trms	0.378549	0.303	0.211	9.11e-09	0.000213723
IKZF2.1	GZMH+ Trms	-0.328551	0.105	0.19	9.88e-09	0.000231869
FKBP11.1	GZMH+ Trms	0.392473	0.595	0.512	9.95e-09	0.000233494
FOS.2	GZMH+ Trms	-0.523271	0.328	0.467	1.06e-08	0.000247596
SLF1.2	GZMH+ Trms	0.451245	0.451	0.361	1.11e-08	0.000260868
RPL7A.1	GZMH+ Trms	-0.288782	0.903	0.928	1.14e-08	0.000268122
CHI3L2	GZMH+ Trms	-0.542344	0.077	0.16	1.19e-08	0.000278222
ITM2B	GZMH+ Trms	0.262723	0.962	0.948	1.19e-08	0.00027824
SMIM3	GZMH+ Trms	0.535289	0.161	0.091	1.2e-08	0.000282171
MTM1	GZMH+ Trms	0.291006	0.258	0.17	1.35e-08	0.000317752
LEPROTL1	GZMH+ Trms	0.372758	0.769	0.737	1.37e-08	0.000320369
ATXN7	GZMH+ Trms	0.372505	0.621	0.521	1.45e-08	0.000339941
LRMP	GZMH+ Trms	-0.400141	0.279	0.389	1.77e-08	0.000416268
PIM2	GZMH+ Trms	-0.264883	0.487	0.625	1.81e-08	0.000424593
SNTB2	GZMH+ Trms	0.353641	0.326	0.232	1.84e-08	0.000430787
MDFIC	GZMH+ Trms	0.314448	0.461	0.354	1.88e-08	0.000442059
USP9Y.1	GZMH+ Trms	-0.294285	0.144	0.244	1.88e-08	0.000442177
PRNP	GZMH+ Trms	0.387575	0.595	0.508	2.11e-08	0.000494288
ETS2	GZMH+ Trms	0.261094	0.135	0.071	2.14e-08	0.000502494
REEP5	GZMH+ Trms	0.407033	0.778	0.719	2.2e-08	0.000516248
RASSF1	GZMH+ Trms	-0.330423	0.466	0.578	2.23e-08	0.000523764
UTRN	GZMH+ Trms	-0.336024	0.707	0.803	2.27e-08	0.000532578
NEAT1	GZMH+ Trms	-0.280671	0.751	0.839	2.46e-08	0.000576969
CD27	GZMH+ Trms	-0.623219	0.583	0.657	2.56e-08	0.000599546
FKBP1A.1	GZMH+ Trms	0.274536	0.721	0.645	2.8e-08	0.000657816
ELOVL6	GZMH+ Trms	0.343448	0.123	0.063	2.85e-08	0.000668754
SDR39U1	GZMH+ Trms	-0.370256	0.369	0.479	2.89e-08	0.000676864
IQGAP1.1	GZMH+ Trms	0.339349	0.848	0.824	2.92e-08	0.000684238
PDLIM1	GZMH+ Trms	-0.28011	0.033	0.1	2.92e-08	0.000685505
BTLA	GZMH+ Trms	0.35179	0.252	0.168	3.24e-08	0.000760006
GZMH.2	GZMH+ Trms	-0.6276	0.901	0.88	3.36e-08	0.000787155
KDM5D.1	GZMH+ Trms	-0.254696	0.121	0.216	3.48e-08	0.000816199
KIAA1671.1	GZMH+ Trms	0.251873	0.278	0.188	4.88e-08	0.00114448
THEMIS2	GZMH+ Trms	-0.313677	0.15	0.248	5.1e-08	0.00119578
CENPK	GZMH+ Trms	-0.270756	0.146	0.242	5.29e-08	0.00124054
RGS2.1	GZMH+ Trms	-0.437347	0.222	0.323	5.38e-08	0.00126263
CD27-AS1	GZMH+ Trms	-0.543036	0.537	0.61	5.88e-08	0.0013799
SAMHD1.1	GZMH+ Trms	-0.421423	0.534	0.636	6.12e-08	0.00143454
LDLRAP1	GZMH+ Trms	-0.609335	0.266	0.365	6.85e-08	0.00160737
TRABD2A	GZMH+ Trms	-0.304079	0.1	0.184	7.01e-08	0.00164395
KLRC4.1	GZMH+ Trms	0.374731	0.639	0.55	7.3e-08	0.00171166
GPR65.1	GZMH+ Trms	-0.423596	0.437	0.548	7.78e-08	0.00182525
RPS8.1	GZMH+ Trms	-0.32577	0.895	0.922	7.82e-08	0.00183439
RCBTB2	GZMH+ Trms	-0.374457	0.153	0.249	7.96e-08	0.0018667
CCR7	GZMH+ Trms	-0.823134	0.358	0.469	8.1e-08	0.00189925
SERPINB9	GZMH+ Trms	-0.38247	0.684	0.766	8.79e-08	0.00206231
RAB9A	GZMH+ Trms	-0.278559	0.205	0.31	9.1e-08	0.00213587
LPIN1	GZMH+ Trms	0.30109	0.578	0.48	9.65e-08	0.0022636
ANXA5.1	GZMH+ Trms	0.284121	0.719	0.644	1.25e-07	0.0029418
VAMP2	GZMH+ Trms	-0.262494	0.747	0.806	1.27e-07	0.0029689
HSPA6.1	GZMH+ Trms	-0.537566	0.053	0.123	1.28e-07	0.00300573
RPS18.2	GZMH+ Trms	-0.324815	0.988	0.992	1.41e-07	0.00331633
USP24	GZMH+ Trms	-0.27663	0.323	0.438	1.42e-07	0.00333865
GPR155.2	GZMH+ Trms	0.340658	0.425	0.334	1.43e-07	0.00336113
ANTXR2.1	GZMH+ Trms	0.579832	0.334	0.253	1.49e-07	0.00349165
SLC1A5	GZMH+ Trms	0.460766	0.351	0.26	1.52e-07	0.00356644
PKM	GZMH+ Trms	0.28493	0.803	0.756	1.56e-07	0.00365004
IKZF3	GZMH+ Trms	0.334821	0.894	0.863	1.6e-07	0.00375929
LRRN3	GZMH+ Trms	-0.348693	0.038	0.101	1.69e-07	0.00397375
DGCR8	GZMH+ Trms	0.277897	0.284	0.201	1.72e-07	0.00403895
GZMM	GZMH+ Trms	-0.317512	0.392	0.49	1.75e-07	0.00410277
FUT11	GZMH+ Trms	-0.370328	0.111	0.191	1.9e-07	0.00445438
ITGB2-AS1.1	GZMH+ Trms	-0.299747	0.294	0.398	2.02e-07	0.00472756
ZAP70	GZMH+ Trms	-0.276063	0.741	0.834	2.07e-07	0.00485527
GALNT6	GZMH+ Trms	0.427891	0.231	0.155	2.12e-07	0.00496931
TMEM173.1	GZMH+ Trms	0.403221	0.715	0.662	2.22e-07	0.00521453
SMPD3	GZMH+ Trms	0.299161	0.143	0.081	2.32e-07	0.00544397
MCTP2	GZMH+ Trms	-0.269012	0.211	0.315	2.4e-07	0.00562958
TSPAN14.1	GZMH+ Trms	0.30785	0.744	0.687	2.5e-07	0.00586543
SGSH	GZMH+ Trms	-0.28836	0.234	0.337	2.61e-07	0.00612273
CCR5	GZMH+ Trms	0.306268	0.388	0.297	2.71e-07	0.00636407
ARHGEF18	GZMH+ Trms	-0.250873	0.171	0.265	2.9e-07	0.00680482
METTL3	GZMH+ Trms	-0.309031	0.294	0.406	3.06e-07	0.00717488
STN1	GZMH+ Trms	0.332455	0.458	0.37	3.07e-07	0.00720763
IL6ST.1	GZMH+ Trms	0.328229	0.574	0.493	3.09e-07	0.00725925
MPC1	GZMH+ Trms	0.275844	0.426	0.335	3.2e-07	0.00751567
PREX1	GZMH+ Trms	0.389068	0.633	0.577	3.31e-07	0.00777486
MYO1F	GZMH+ Trms	-0.461299	0.695	0.754	3.43e-07	0.00804943
RPL15	GZMH+ Trms	-0.286696	0.973	0.988	3.53e-07	0.00828104
IL18R1.1	GZMH+ Trms	0.350713	0.266	0.185	3.94e-07	0.00925277
RPL34.2	GZMH+ Trms	-0.331756	0.994	0.995	4.05e-07	0.00950133
CSRP1	GZMH+ Trms	0.320863	0.396	0.305	4.91e-07	0.0115106
RPL18.1	GZMH+ Trms	-0.311629	0.942	0.966	4.98e-07	0.0116788
UBL3.1	GZMH+ Trms	0.265706	0.384	0.294	5.09e-07	0.0119365
TBL1XR1	GZMH+ Trms	0.434942	0.589	0.52	5.66e-07	0.0132891
MKNK1.1	GZMH+ Trms	0.333971	0.417	0.337	6.09e-07	0.0142952
CCR2.2	GZMH+ Trms	0.422667	0.159	0.097	6.44e-07	0.0151132
MAP4	GZMH+ Trms	0.364265	0.637	0.578	6.47e-07	0.0151887
TNFAIP8L2	GZMH+ Trms	-0.253166	0.126	0.206	6.49e-07	0.0152144
NELFCD	GZMH+ Trms	-0.40515	0.357	0.447	6.97e-07	0.0163526
IFIT2	GZMH+ Trms	-0.671729	0.121	0.197	7.4e-07	0.0173523
ABCG1.1	GZMH+ Trms	0.304388	0.264	0.187	7.52e-07	0.0176453
CASK	GZMH+ Trms	0.277332	0.219	0.144	7.79e-07	0.0182862
AKIRIN2	GZMH+ Trms	0.349913	0.47	0.385	8.09e-07	0.0189871
IER2.1	GZMH+ Trms	-0.369615	0.504	0.593	8.41e-07	0.0197208
MSL3	GZMH+ Trms	-0.323008	0.323	0.431	9.07e-07	0.0212853
PFKP	GZMH+ Trms	0.380735	0.478	0.401	9.28e-07	0.0217769
EPB41	GZMH+ Trms	-0.348763	0.47	0.572	9.4e-07	0.0220498
NELL2.1	GZMH+ Trms	0.44108	0.476	0.4	9.95e-07	0.0233491
RAB37	GZMH+ Trms	-0.412159	0.285	0.375	1.02e-06	0.0240027
GNAS	GZMH+ Trms	0.261611	0.825	0.784	1.08e-06	0.0254352
NBEAL2	GZMH+ Trms	0.28338	0.463	0.372	1.14e-06	0.0266968
TBC1D20	GZMH+ Trms	0.263825	0.253	0.175	1.19e-06	0.0278086
MCM7	GZMH+ Trms	-0.371314	0.244	0.34	1.2e-06	0.0281186
RPL19	GZMH+ Trms	-0.277593	0.991	0.992	1.24e-06	0.0290493
TPST2.1	GZMH+ Trms	-0.317401	0.411	0.522	1.24e-06	0.029137
TBX21.1	GZMH+ Trms	-0.460319	0.273	0.362	1.29e-06	0.0302397
MRPL10	GZMH+ Trms	-0.391403	0.393	0.483	1.37e-06	0.0320539
KHNYN	GZMH+ Trms	-0.2881	0.375	0.472	1.4e-06	0.0327354
PLCG2	GZMH+ Trms	-0.360866	0.118	0.193	1.44e-06	0.0337232
NEDD9	GZMH+ Trms	0.409202	0.502	0.425	1.55e-06	0.036318
MFNG	GZMH+ Trms	-0.286353	0.446	0.564	1.55e-06	0.0363184
RPS13.1	GZMH+ Trms	-0.318724	0.95	0.955	1.57e-06	0.036841
SIGIRR	GZMH+ Trms	-0.304118	0.524	0.626	1.62e-06	0.0379205
NOSIP	GZMH+ Trms	-0.345069	0.375	0.477	1.67e-06	0.0390896
KIF22	GZMH+ Trms	-0.292264	0.291	0.389	1.75e-06	0.0411355
RFLNB	GZMH+ Trms	0.265946	0.211	0.144	1.82e-06	0.0427591
GPATCH8	GZMH+ Trms	-0.339665	0.411	0.517	1.87e-06	0.0439363
FGFR1OP2	GZMH+ Trms	0.27891	0.61	0.537	1.94e-06	0.0454128
CAMK4.2	GZMH+ Trms	0.278496	0.502	0.424	1.94e-06	0.0454689
RGCC	GZMH+ Trms	0.362669	0.34	0.258	1.96e-06	0.0459726
TTC39C	GZMH+ Trms	0.328832	0.554	0.477	1.97e-06	0.0461282
CALHM2	GZMH+ Trms	0.377744	0.429	0.356	2.04e-06	0.0477838
JPT1.1	GZMH+ Trms	0.333733	0.549	0.475	2.05e-06	0.0481673
TXK.1	GZMH+ Trms	-0.577881	0.222	0.304	2.38e-06	0.055868
TTN.1	GZMH+ Trms	-0.317374	0.49	0.594	2.41e-06	0.0564426
UBA7	GZMH+ Trms	-0.370675	0.376	0.47	2.6e-06	0.0610431
SLC4A7.1	GZMH+ Trms	0.271532	0.508	0.425	2.67e-06	0.0625957
ACTN1	GZMH+ Trms	-0.403172	0.079	0.143	2.75e-06	0.0645842
PTPRE	GZMH+ Trms	-0.286475	0.303	0.387	2.84e-06	0.0667035
CARNMT1	GZMH+ Trms	0.263688	0.187	0.122	2.88e-06	0.0675318
STMN1.1	GZMH+ Trms	-0.64166	0.252	0.336	2.89e-06	0.0677328
TMEM2	GZMH+ Trms	-0.468649	0.41	0.492	3.29e-06	0.0770908
NAA16	GZMH+ Trms	-0.295931	0.206	0.294	3.42e-06	0.0802897
RPS19.1	GZMH+ Trms	-0.267512	0.998	0.997	3.55e-06	0.0833164
IRF1	GZMH+ Trms	-0.277172	0.715	0.799	3.67e-06	0.0861059
NUCB2.1	GZMH+ Trms	-0.361954	0.355	0.442	4.03e-06	0.0945539
FGL2.1	GZMH+ Trms	-0.354464	0.111	0.182	4.26e-06	0.0999239
PPT1.1	GZMH+ Trms	0.423428	0.577	0.506	4.28e-06	0.100331
PPP2R5C	GZMH+ Trms	-0.349048	0.751	0.819	4.41e-06	0.103472
DUSP10	GZMH+ Trms	0.307378	0.279	0.203	5.09e-06	0.119446
RAB4B-EGLN2	GZMH+ Trms	-0.306909	0.478	0.572	5.58e-06	0.130804
RNF168	GZMH+ Trms	-0.298955	0.258	0.341	5.77e-06	0.135357
RPL31.1	GZMH+ Trms	-0.29109	0.994	0.995	5.9e-06	0.138331
GYG1	GZMH+ Trms	0.460634	0.448	0.382	6.07e-06	0.142339
RPL4.1	GZMH+ Trms	-0.283427	0.9	0.947	6.25e-06	0.146643
LBH	GZMH+ Trms	-0.315415	0.568	0.655	6.33e-06	0.148551
PATJ.1	GZMH+ Trms	0.386029	0.354	0.284	6.57e-06	0.154024
HERPUD1	GZMH+ Trms	0.307282	0.684	0.662	6.91e-06	0.162128
GBP4	GZMH+ Trms	-0.411597	0.396	0.488	7e-06	0.164298
LAYN	GZMH+ Trms	-0.336922	0.065	0.122	7.32e-06	0.171685
MBNL1.1	GZMH+ Trms	0.280787	0.923	0.908	7.6e-06	0.178394
SUN2	GZMH+ Trms	-0.381589	0.595	0.668	8.36e-06	0.196062
CPD	GZMH+ Trms	0.283085	0.325	0.25	8.42e-06	0.197439
CCM2	GZMH+ Trms	-0.350665	0.344	0.439	8.9e-06	0.20871
APOBEC3H	GZMH+ Trms	0.314561	0.225	0.161	9.31e-06	0.218361
TFRC	GZMH+ Trms	0.317532	0.416	0.344	9.31e-06	0.218429
RNFT1	GZMH+ Trms	-0.348401	0.181	0.256	9.71e-06	0.227887
MAL	GZMH+ Trms	-0.255741	0.068	0.127	9.93e-06	0.233023
JAZF1	GZMH+ Trms	0.284997	0.31	0.24	1.01e-05	0.236097
BTG2.1	GZMH+ Trms	-0.297155	0.316	0.405	1.17e-05	0.275261
ABHD15	GZMH+ Trms	0.272934	0.168	0.11	1.2e-05	0.28203
MAN2C1	GZMH+ Trms	-0.253718	0.261	0.346	1.24e-05	0.290893
ZBTB38.1	GZMH+ Trms	-0.399563	0.59	0.665	1.3e-05	0.305263
TOX.1	GZMH+ Trms	-0.452255	0.375	0.447	1.42e-05	0.333714
STYK1.1	GZMH+ Trms	0.25475	0.127	0.078	1.47e-05	0.343912
PDE4D.1	GZMH+ Trms	0.287641	0.372	0.3	1.56e-05	0.365857
RCAN2	GZMH+ Trms	0.270823	0.132	0.08	1.63e-05	0.381509
ARID5B.2	GZMH+ Trms	-0.304374	0.522	0.607	1.72e-05	0.402665
FLNA	GZMH+ Trms	-0.366183	0.709	0.768	1.77e-05	0.41633
FAM53B.2	GZMH+ Trms	-0.307185	0.351	0.428	1.91e-05	0.448407
DEGS1	GZMH+ Trms	0.388981	0.508	0.449	1.92e-05	0.449471
PHTF1.1	GZMH+ Trms	0.305333	0.299	0.231	2.02e-05	0.473298
UBE2F-SCLY	GZMH+ Trms	-0.262942	0.267	0.343	2.37e-05	0.556106
NIN	GZMH+ Trms	-0.276867	0.402	0.485	2.52e-05	0.590434
GABARAPL1.1	GZMH+ Trms	0.300369	0.514	0.45	2.57e-05	0.603949
SLA2.1	GZMH+ Trms	0.305268	0.604	0.562	3.01e-05	0.706192
RPL11.1	GZMH+ Trms	-0.257133	0.968	0.972	3.04e-05	0.712584
EIF3H	GZMH+ Trms	-0.258334	0.601	0.685	3.21e-05	0.753797
JUNB.2	GZMH+ Trms	-0.402375	0.569	0.641	3.22e-05	0.754635
DENND1B.1	GZMH+ Trms	0.343479	0.372	0.307	3.3e-05	0.774056
EIF3L	GZMH+ Trms	-0.301471	0.581	0.662	3.42e-05	0.801466
SOS1	GZMH+ Trms	0.285956	0.39	0.318	3.44e-05	0.807299
JAK3	GZMH+ Trms	0.291488	0.713	0.69	3.82e-05	0.896711
SNORA33.2	GZMH+ Trms	-0.304625	0.964	0.961	3.85e-05	0.90318
CTSB	GZMH+ Trms	0.338776	0.476	0.423	4.04e-05	0.948369
DGKD	GZMH+ Trms	-0.261699	0.184	0.26	4.15e-05	0.973457
WDR45	GZMH+ Trms	-0.319551	0.291	0.371	4.24e-05	0.993649
ENTPD1.1	GZMH+ Trms	-0.563803	0.2	0.269	4.3e-05	1
GNS	GZMH+ Trms	-0.371331	0.205	0.278	5.02e-05	1
BBS2	GZMH+ Trms	-0.323405	0.22	0.296	5.07e-05	1
RPS23.2	GZMH+ Trms	-0.260316	0.938	0.947	5.67e-05	1
RPS12.2	GZMH+ Trms	-0.323223	0.964	0.962	5.87e-05	1
SEC24C	GZMH+ Trms	-0.348968	0.395	0.468	5.98e-05	1
CXCR5	GZMH+ Trms	-0.281481	0.086	0.142	6.06e-05	1
CBLL1	GZMH+ Trms	-0.310618	0.297	0.378	6.35e-05	1
TMEM123	GZMH+ Trms	0.251421	0.674	0.633	6.39e-05	1
XPO4	GZMH+ Trms	0.260271	0.325	0.257	6.63e-05	1
RCAN3	GZMH+ Trms	0.312951	0.323	0.262	6.7e-05	1
PEPD	GZMH+ Trms	-0.310367	0.226	0.297	6.93e-05	1
AGTRAP	GZMH+ Trms	0.295382	0.405	0.339	6.98e-05	1
TRAM1	GZMH+ Trms	0.272631	0.768	0.75	7.21e-05	1
UBASH3A	GZMH+ Trms	0.296337	0.467	0.405	7.49e-05	1
CXCL13	GZMH+ Trms	-1.11731	0.225	0.29	8.97e-05	1
ARL6IP1	GZMH+ Trms	-0.300254	0.692	0.757	9.21e-05	1
BLMH	GZMH+ Trms	0.295354	0.278	0.213	9.5e-05	1
CCDC141.1	GZMH+ Trms	-0.389683	0.244	0.314	9.91e-05	1
UBQLN2	GZMH+ Trms	-0.297811	0.284	0.361	0.000101264	1
IFRD1.1	GZMH+ Trms	-0.287186	0.22	0.29	0.00010269	1
SLC39A10	GZMH+ Trms	0.296438	0.241	0.186	0.000104032	1
STARD7	GZMH+ Trms	-0.344688	0.375	0.444	0.000106909	1
MYC.1	GZMH+ Trms	-0.371481	0.171	0.241	0.000107594	1
SUPT4H1	GZMH+ Trms	-0.261204	0.319	0.399	0.000115332	1
AKR1B1	GZMH+ Trms	-0.308012	0.379	0.455	0.000118572	1
PRKCB.1	GZMH+ Trms	-0.276194	0.423	0.505	0.00012352	1
HNRNPUL1	GZMH+ Trms	0.268769	0.575	0.512	0.000139889	1
TMEM204	GZMH+ Trms	-0.254016	0.222	0.295	0.000140593	1
MSH3	GZMH+ Trms	0.315214	0.299	0.237	0.000141203	1
CYB561D2	GZMH+ Trms	-0.282093	0.354	0.421	0.00016466	1
RETREG1.1	GZMH+ Trms	0.255386	0.144	0.099	0.000173134	1
TCF25	GZMH+ Trms	-0.266328	0.531	0.587	0.000176995	1
MICAL1.1	GZMH+ Trms	0.28785	0.405	0.35	0.00017872	1
GLIPR1	GZMH+ Trms	0.254269	0.721	0.706	0.000182917	1
ATP2B4.1	GZMH+ Trms	0.308155	0.643	0.612	0.000184275	1
HLA-DRA.1	GZMH+ Trms	0.384401	0.621	0.6	0.000201842	1
RC3H1	GZMH+ Trms	-0.277356	0.385	0.468	0.000207953	1
PILRB.1	GZMH+ Trms	-0.375236	0.546	0.6	0.000216765	1
N4BP2	GZMH+ Trms	0.468807	0.349	0.296	0.000228218	1
NUP88	GZMH+ Trms	-0.282738	0.331	0.401	0.000249152	1
CORO2A	GZMH+ Trms	0.25761	0.223	0.169	0.000265399	1
TMEM131L	GZMH+ Trms	-0.296849	0.328	0.399	0.000276071	1
DDX3X	GZMH+ Trms	0.285693	0.713	0.658	0.000276579	1
ZBTB44	GZMH+ Trms	-0.25598	0.179	0.243	0.000296246	1
SATB1.1	GZMH+ Trms	-0.328785	0.249	0.315	0.000311589	1
ZNF426	GZMH+ Trms	0.272706	0.188	0.137	0.000341245	1
ARHGEF6	GZMH+ Trms	0.302465	0.548	0.507	0.000355857	1
IQGAP2	GZMH+ Trms	-0.319877	0.52	0.592	0.000373729	1
BHLHE40	GZMH+ Trms	0.402567	0.42	0.368	0.000377272	1
LPAR6	GZMH+ Trms	-0.358642	0.367	0.432	0.000409484	1
PIK3R5	GZMH+ Trms	-0.280258	0.467	0.545	0.000430156	1
SORL1	GZMH+ Trms	-0.250614	0.492	0.561	0.000463529	1
DKK3	GZMH+ Trms	-0.514447	0.059	0.1	0.000463886	1
DIAPH1	GZMH+ Trms	0.252953	0.583	0.533	0.000559033	1
RNF214	GZMH+ Trms	0.281023	0.223	0.171	0.000587361	1
RBM48	GZMH+ Trms	-0.288195	0.235	0.294	0.000653624	1
CD160	GZMH+ Trms	-0.250602	0.115	0.167	0.000654251	1
TMEM109	GZMH+ Trms	-0.258406	0.455	0.526	0.000690024	1
PPA1	GZMH+ Trms	0.303603	0.399	0.344	0.0006921	1
HMOX2	GZMH+ Trms	0.272705	0.64	0.627	0.00071168	1
NOTCH2	GZMH+ Trms	0.303239	0.372	0.317	0.000712923	1
OAS3	GZMH+ Trms	0.270853	0.367	0.317	0.000713481	1
IFIT1	GZMH+ Trms	-0.712471	0.135	0.184	0.000817665	1
VDAC1	GZMH+ Trms	0.26917	0.48	0.429	0.000821608	1
KLRD1.2	GZMH+ Trms	-0.402767	0.744	0.755	0.000839426	1
PARVG	GZMH+ Trms	0.306683	0.612	0.581	0.000863221	1
ZNF382	GZMH+ Trms	0.303207	0.135	0.094	0.000887819	1
UBAC2	GZMH+ Trms	0.261256	0.504	0.45	0.000907682	1
PCM1	GZMH+ Trms	0.287517	0.707	0.682	0.00100158	1
ZNF331	GZMH+ Trms	-0.27051	0.206	0.264	0.00115345	1
NABP1.1	GZMH+ Trms	0.271965	0.422	0.368	0.00125744	1
GALNT4	GZMH+ Trms	0.269721	0.12	0.085	0.00162075	1
CCR6.1	GZMH+ Trms	0.264063	0.314	0.265	0.00164477	1
STAT1	GZMH+ Trms	0.251786	0.757	0.745	0.00164616	1
TSPAN2	GZMH+ Trms	-0.265248	0.12	0.167	0.0016702	1
CHD9	GZMH+ Trms	0.363409	0.484	0.448	0.00170359	1
TBC1D4.1	GZMH+ Trms	-0.292025	0.247	0.293	0.00171486	1
HERC1.1	GZMH+ Trms	0.250927	0.656	0.629	0.00173281	1
G3BP2	GZMH+ Trms	0.345431	0.61	0.571	0.00188876	1
CDC42EP3	GZMH+ Trms	0.26278	0.528	0.489	0.0019543	1
PTP4A2.1	GZMH+ Trms	-0.259255	0.719	0.768	0.00200253	1
TUBB4B	GZMH+ Trms	-0.276694	0.261	0.317	0.00202782	1
DCUN1D1	GZMH+ Trms	0.252427	0.294	0.244	0.00204097	1
TES	GZMH+ Trms	-0.302483	0.534	0.572	0.00215331	1
ABCB1.1	GZMH+ Trms	0.293375	0.297	0.249	0.00248238	1
IDI1	GZMH+ Trms	0.288132	0.56	0.516	0.0025092	1
SGMS1	GZMH+ Trms	0.251292	0.323	0.272	0.00263616	1
AMZ2	GZMH+ Trms	0.261525	0.414	0.368	0.00264873	1
ZFP36L1.1	GZMH+ Trms	0.252615	0.83	0.821	0.00266633	1
PQLC3.1	GZMH+ Trms	0.29309	0.464	0.422	0.00272609	1
RAB11FIP1	GZMH+ Trms	0.283831	0.282	0.234	0.0028883	1
GPAA1	GZMH+ Trms	-0.261743	0.329	0.384	0.00318532	1
RNF7	GZMH+ Trms	0.251025	0.493	0.459	0.00356294	1
CAMK2D.1	GZMH+ Trms	0.278088	0.375	0.329	0.00359646	1
RAB22A.1	GZMH+ Trms	0.272043	0.282	0.235	0.00397239	1
VARS	GZMH+ Trms	0.25103	0.127	0.093	0.00400736	1
FBXW11.1	GZMH+ Trms	-0.25242	0.235	0.289	0.00406922	1
RFFL	GZMH+ Trms	0.325439	0.408	0.367	0.00434908	1
RNF14	GZMH+ Trms	0.279745	0.27	0.222	0.00467578	1
IFIT3.1	GZMH+ Trms	-0.61943	0.141	0.182	0.00473001	1
VCAM1.1	GZMH+ Trms	-0.306881	0.071	0.105	0.00497639	1
CHP1	GZMH+ Trms	0.30502	0.508	0.471	0.00515607	1
KLRB1.1	GZMH+ Trms	-0.332902	0.313	0.373	0.0051823	1
SFI1.1	GZMH+ Trms	-0.288126	0.426	0.474	0.00601099	1
SYPL1.1	GZMH+ Trms	0.309671	0.305	0.264	0.00610338	1
GPR174.1	GZMH+ Trms	0.251113	0.428	0.383	0.00634883	1
KIF2A	GZMH+ Trms	-0.321811	0.511	0.544	0.00657174	1
KRT86.1	GZMH+ Trms	-0.421023	0.083	0.119	0.00659249	1
ENOSF1	GZMH+ Trms	-0.282666	0.211	0.256	0.00692844	1
IFNG	GZMH+ Trms	-0.433639	0.269	0.324	0.00695607	1
SLC20A1	GZMH+ Trms	-0.33671	0.448	0.486	0.0071465	1
HSD17B12	GZMH+ Trms	0.297433	0.196	0.16	0.00738709	1
DGKA.1	GZMH+ Trms	-0.313468	0.58	0.635	0.00895904	1
GPR183.2	GZMH+ Trms	0.418353	0.568	0.541	0.00933783	1
POLK	GZMH+ Trms	0.26349	0.313	0.276	0.00993192	1
FCGR3B.2	Teff	0.772207	0.858	0.194	9.51e-221	2.23e-216
FGFBP2.2	Teff	2.32618	0.94	0.346	4.27e-205	1e-200
FCGR3A.2	Teff	2.47994	0.922	0.377	5.11e-183	1.2e-178
CX3CR1.2	Teff	2.21501	0.905	0.361	3.9e-173	9.15e-169
PRSS23.2	Teff	1.93354	0.747	0.198	3.58e-170	8.4e-166
ADGRG1.3	Teff	2.06728	0.929	0.428	2.56e-162	6.01e-158
LILRB1.3	Teff	1.59755	0.687	0.178	4.19e-149	9.82e-145
S1PR5.1	Teff	1.38657	0.776	0.236	1.79e-140	4.2e-136
SPON2.3	Teff	1.96429	0.716	0.224	9.8e-138	2.3e-133
GNLY.1	Teff	1.29252	0.947	0.621	1.78e-106	4.18e-102
PRF1.2	Teff	1.23873	0.996	0.903	2.23e-106	5.23e-102
ITGAM.3	Teff	1.34379	0.514	0.136	2.09e-97	4.91e-93
PLEK.1	Teff	1.34031	0.925	0.539	9.06e-97	2.13e-92
FCRL6.2	Teff	1.3954	0.9	0.51	5.12e-95	1.2e-90
FGR.2	Teff	1.41295	0.71	0.283	7.41e-94	1.74e-89
TM4SF19.1	Teff	1.13599	0.359	0.064	9.03e-93	2.12e-88
C1orf21.2	Teff	1.02064	0.652	0.225	1.96e-92	4.59e-88
GZMH.3	Teff	1.10582	0.987	0.869	7.64e-92	1.79e-87
NKG7.3	Teff	1.00125	0.998	0.951	3.05e-91	7.16e-87
ZEB2-AS1	Teff	0.374119	0.603	0.187	6.27e-89	1.47e-84
MYOM2.1	Teff	2.45913	0.415	0.099	2.43e-88	5.71e-84
ZEB2.2	Teff	1.40694	0.882	0.514	1.79e-87	4.21e-83
KLRD1.3	Teff	1.08817	0.978	0.722	8.13e-81	1.91e-76
PLEKHG3.1	Teff	0.944795	0.446	0.113	1.11e-80	2.61e-76
MTSS1.3	Teff	1.01566	0.632	0.238	1.56e-80	3.65e-76
LITAF.3	Teff	1.03342	0.991	0.815	5.37e-79	1.26e-74
S1PR1.1	Teff	0.869513	0.898	0.493	4.17e-76	9.79e-72
TGFBR3.1	Teff	1.07553	0.78	0.383	9.82e-75	2.3e-70
TM4SF19-TCTEX1D2.1	Teff	1.0482	0.43	0.119	2.34e-74	5.5e-70
EFHD2.3	Teff	1.01819	0.774	0.397	6.22e-74	1.46e-69
OSBPL5.3	Teff	0.88073	0.459	0.132	1.15e-71	2.7e-67
PTGDS	Teff	0.65029	0.315	0.061	1.99e-71	4.68e-67
PXN.1	Teff	1.05622	0.905	0.569	4e-71	9.39e-67
PATL2.2	Teff	1.42558	0.818	0.489	4.42e-70	1.04e-65
PLAC8.1	Teff	0.966355	0.82	0.444	2.54e-67	5.96e-63
TBX21.2	Teff	0.971416	0.672	0.303	6.51e-67	1.53e-62
JAML.2	Teff	-2.21462	0.346	0.677	2.36e-66	5.55e-62
ADRB2.1	Teff	1.1911	0.723	0.363	6.15e-66	1.44e-61
CXCR2	Teff	1.01555	0.248	0.042	6.46e-64	1.52e-59
CXCR1	Teff	0.814187	0.222	0.033	1.35e-62	3.17e-58
TTC38.3	Teff	1.01023	0.63	0.27	1.7e-62	3.99e-58
MYO1F.1	Teff	0.979817	0.927	0.719	5.9e-59	1.38e-54
VCL.1	Teff	0.994927	0.49	0.185	1.26e-55	2.97e-51
ITGB2.3	Teff	0.875527	0.991	0.9	4.35e-55	1.02e-50
FLNA.1	Teff	1.00059	0.92	0.736	1.12e-54	2.62e-50
CMKLR1	Teff	0.852191	0.213	0.036	4.58e-54	1.08e-49
RAP1GAP2.1	Teff	0.753375	0.435	0.148	5.29e-54	1.24e-49
SLC1A7	Teff	0.53192	0.164	0.02	3.41e-53	8.01e-49
ITGB1.1	Teff	1.04591	0.885	0.661	3.76e-53	8.82e-49
KLF2.2	Teff	0.561912	0.698	0.337	7.1e-53	1.66e-48
COTL1.3	Teff	-1.82362	0.599	0.792	9.37e-52	2.2e-47
PXN-AS1	Teff	0.314855	0.683	0.332	2.22e-51	5.21e-47
CXCR6.2	Teff	-2.891	0.426	0.664	2.26e-51	5.29e-47
BIN2.1	Teff	0.890997	0.953	0.818	2.57e-51	6.04e-47
KLRG1.2	Teff	0.824376	0.882	0.567	3.97e-51	9.32e-47
A2M.3	Teff	0.583226	0.823	0.45	4.58e-51	1.07e-46
SLCO4C1	Teff	0.657562	0.202	0.035	4.78e-50	1.12e-45
LAIR2.3	Teff	0.618799	0.446	0.167	1.29e-49	3.02e-45
CD27.1	Teff	-1.8126	0.441	0.672	3.04e-48	7.14e-44
CD27-AS1.1	Teff	-1.46211	0.361	0.629	5.27e-48	1.24e-43
ITGAL.2	Teff	0.878222	0.922	0.744	2.74e-47	6.42e-43
GZMB.2	Teff	0.397236	0.991	0.859	6.23e-45	1.46e-40
PROK2	Teff	0.454548	0.206	0.041	3.28e-44	7.7e-40
ITGA1.3	Teff	-1.62618	0.135	0.453	9.96e-44	2.34e-39
TARP.1	Teff	0.757739	0.967	0.785	4.29e-43	1.01e-38
TTC16.2	Teff	0.74447	0.565	0.274	5.6e-43	1.31e-38
CST7.2	Teff	0.586689	0.998	0.88	7.09e-42	1.66e-37
GZMK.2	Teff	-2.7536	0.525	0.694	2.17e-41	5.1e-37
RAP1B.2	Teff	0.568688	0.945	0.805	3.4e-41	7.99e-37
LEXM	Teff	0.336255	0.151	0.024	4.73e-39	1.11e-34
CEP78.1	Teff	0.801198	0.532	0.253	1.03e-38	2.42e-34
RASA3.1	Teff	0.646511	0.659	0.371	1.16e-38	2.72e-34
NME8	Teff	0.366689	0.149	0.024	5.13e-38	1.2e-33
SYNE1.2	Teff	0.767774	0.949	0.806	6.33e-38	1.49e-33
SPTB	Teff	0.273673	0.184	0.038	1.01e-37	2.37e-33
HLA-C	Teff	0.347423	1	1	2.5e-37	5.85e-33
PTPN12	Teff	0.375851	0.286	0.086	3.03e-37	7.11e-33
RGS1	Teff	-3.17847	0.525	0.693	5.55e-37	1.3e-32
STK38.2	Teff	0.798594	0.772	0.507	7.57e-37	1.78e-32
CD82.2	Teff	-1.59604	0.297	0.544	1.68e-36	3.95e-32
CYTH1.1	Teff	0.728645	0.845	0.606	4.13e-36	9.69e-32
RASSF1.1	Teff	0.656449	0.805	0.525	7.61e-36	1.79e-31
TSPAN2.1	Teff	0.747201	0.348	0.133	9.16e-36	2.15e-31
SIGLEC17P.1	Teff	0.547875	0.242	0.067	1.18e-35	2.78e-31
RASGRP2.1	Teff	0.563884	0.585	0.303	1.51e-35	3.53e-31
PZP.2	Teff	0.526348	0.627	0.336	2.72e-35	6.39e-31
S100A4.2	Teff	0.526209	0.993	0.928	6.01e-35	1.41e-30
TSPAN32.2	Teff	0.641977	0.625	0.347	1.41e-34	3.32e-30
LGR6.1	Teff	0.675767	0.339	0.128	3.97e-34	9.31e-30
SH3BP5.1	Teff	0.838966	0.636	0.383	7.4e-34	1.74e-29
UCP2.2	Teff	0.64883	0.956	0.86	4.37e-33	1.03e-28
CAPG.1	Teff	-1.77914	0.182	0.433	6.22e-33	1.46e-28
PYROXD2	Teff	0.475919	0.237	0.07	6.96e-33	1.63e-28
AGPAT4	Teff	0.464659	0.304	0.108	9.09e-33	2.13e-28
CXCR3.3	Teff	-1.39022	0.392	0.606	1.05e-32	2.46e-28
SH3BP5-AS1.1	Teff	0.737387	0.645	0.393	2.46e-32	5.78e-28
LOC100130872.2	Teff	0.665987	0.563	0.303	7e-32	1.64e-27
SIGLEC9	Teff	0.42414	0.124	0.021	8.93e-32	2.1e-27
FGL2.2	Teff	0.885134	0.355	0.145	1.12e-31	2.63e-27
SIRPG	Teff	-1.42697	0.295	0.528	1.85e-31	4.33e-27
KLRF1.1	Teff	0.639048	0.359	0.144	5.23e-31	1.23e-26
NMUR1	Teff	0.4647	0.275	0.096	2.2e-30	5.16e-26
MYO1G	Teff	0.77095	0.84	0.631	4.31e-30	1.01e-25
CD69.3	Teff	-1.40964	0.747	0.854	5.9e-30	1.38e-25
ADGRG5	Teff	0.841356	0.508	0.278	1.34e-29	3.15e-25
THEMIS2.1	Teff	0.900081	0.421	0.205	1.79e-29	4.21e-25
CD74.1	Teff	-0.969076	0.969	0.969	2.65e-29	6.21e-25
FAM102A.2	Teff	-1.17819	0.282	0.51	3.58e-29	8.4e-25
AES.2	Teff	0.619139	0.867	0.709	4.52e-29	1.06e-24
AKR1C3	Teff	0.328421	0.146	0.032	5.25e-29	1.23e-24
LGALS3.2	Teff	-0.991314	0.124	0.375	5.5e-29	1.29e-24
RAP2B.1	Teff	0.523256	0.667	0.418	7.85e-29	1.84e-24
SSBP3	Teff	0.381014	0.29	0.108	8.11e-29	1.9e-24
SPN	Teff	0.742831	0.851	0.663	9.06e-29	2.12e-24
LPCAT1.1	Teff	0.482331	0.475	0.237	1.9e-28	4.47e-24
SARAF	Teff	-0.786203	0.94	0.967	4.16e-28	9.77e-24
ADD3.1	Teff	0.689259	0.849	0.638	5.98e-28	1.4e-23
PTGDR	Teff	0.64626	0.499	0.259	8.1e-28	1.9e-23
ERBB2	Teff	0.546626	0.191	0.055	8.39e-28	1.97e-23
PLOD1	Teff	0.575856	0.297	0.115	9.34e-28	2.19e-23
LYN	Teff	0.469612	0.195	0.057	2.14e-27	5.02e-23
ITGAE.2	Teff	-2.00556	0.426	0.595	2.78e-27	6.53e-23
ITM2C.2	Teff	-1.50747	0.2	0.424	3.84e-27	9.01e-23
KIF19	Teff	0.555993	0.157	0.039	3.85e-27	9.04e-23
PLEKHA1.1	Teff	0.69597	0.539	0.302	4.3e-27	1.01e-22
CCND3.1	Teff	0.568336	0.958	0.826	4.79e-27	1.12e-22
NELL2.2	Teff	-1.60222	0.228	0.438	4.86e-27	1.14e-22
RAP2A	Teff	0.380817	0.284	0.108	5.7e-27	1.34e-22
PTGER2	Teff	0.521406	0.605	0.36	7.59e-27	1.78e-22
RIPOR2.1	Teff	0.504958	0.929	0.766	7.78e-27	1.83e-22
PTCH1.1	Teff	0.503343	0.319	0.13	8.05e-27	1.89e-22
USP28.2	Teff	0.619986	0.572	0.335	9.26e-27	2.17e-22
GPR183.3	Teff	-1.90022	0.381	0.567	1.35e-26	3.17e-22
GSAP	Teff	0.774971	0.408	0.199	1.77e-26	4.15e-22
CD96.1	Teff	-0.871471	0.829	0.886	1.78e-26	4.18e-22
LTB.3	Teff	-1.16979	0.368	0.567	2.1e-26	4.92e-22
AHNAK.2	Teff	0.621822	0.949	0.87	2.69e-26	6.3e-22
GPR171.2	Teff	-0.978151	0.539	0.695	3.44e-26	8.06e-22
JUN.3	Teff	-1.16694	0.29	0.52	3.47e-26	8.14e-22
OXNAD1.1	Teff	-1.02676	0.608	0.736	3.53e-26	8.28e-22
GK5.1	Teff	0.509184	0.381	0.177	3.87e-26	9.08e-22
PLP2.2	Teff	-1.11329	0.412	0.601	4.6e-26	1.08e-21
GLUL.3	Teff	0.628734	0.778	0.549	4.72e-26	1.11e-21
FZD4	Teff	0.338669	0.118	0.023	2.3e-25	5.39e-21
STK17B.2	Teff	-0.858554	0.931	0.956	4.63e-25	1.09e-20
PELO.2	Teff	-0.517735	0.14	0.387	4.68e-25	1.1e-20
PYHIN1.2	Teff	0.535624	0.92	0.78	5.66e-25	1.33e-20
CXCR4.2	Teff	-0.897084	0.96	0.97	8.27e-25	1.94e-20
CYTH4.1	Teff	0.622419	0.803	0.596	1.35e-24	3.16e-20
EMP3	Teff	0.391134	0.945	0.815	1.69e-24	3.96e-20
TRAT1	Teff	-1.18895	0.31	0.517	1.8e-24	4.22e-20
ADAM19.1	Teff	-1.05916	0.253	0.456	2.3e-24	5.39e-20
HLA-B.1	Teff	0.271031	1	1	2.96e-24	6.94e-20
PPM1L	Teff	0.326447	0.151	0.039	6.53e-24	1.53e-19
PTPRM.1	Teff	0.558003	0.266	0.105	7.25e-24	1.7e-19
TXNIP.2	Teff	0.423957	0.998	0.994	1.15e-23	2.69e-19
LGALS1.2	Teff	0.336653	0.772	0.542	1.46e-23	3.43e-19
RAB37.1	Teff	0.612312	0.557	0.333	1.54e-23	3.61e-19
LAIR1.1	Teff	0.49166	0.468	0.25	1.98e-23	4.66e-19
C10orf128.1	Teff	0.29319	0.271	0.108	6.91e-23	1.62e-18
PALLD	Teff	0.375081	0.162	0.047	8.38e-23	1.97e-18
C11orf21.1	Teff	0.439891	0.481	0.266	1.08e-22	2.53e-18
SAMSN1.2	Teff	-0.99275	0.466	0.638	2.95e-22	6.93e-18
MAST3	Teff	0.425411	0.523	0.312	5.08e-22	1.19e-17
RPTOR	Teff	0.321882	0.366	0.18	5.39e-22	1.26e-17
SLC9A3R1	Teff	0.556313	0.889	0.763	5.56e-22	1.3e-17
PIK3R5.1	Teff	0.68728	0.716	0.507	6.28e-22	1.47e-17
RBPJ.1	Teff	-1.3078	0.406	0.575	9.16e-22	2.15e-17
CALM1	Teff	0.431335	0.996	0.982	1.11e-21	2.6e-17
SASH3	Teff	0.590286	0.88	0.751	1.15e-21	2.69e-17
PAFAH2	Teff	0.46092	0.412	0.216	1.56e-21	3.66e-17
TPST2.2	Teff	0.514751	0.694	0.477	1.95e-21	4.58e-17
MSN.1	Teff	0.546784	0.969	0.898	2.19e-21	5.14e-17
GPR65.2	Teff	0.549885	0.705	0.505	2.29e-21	5.37e-17
TFEB	Teff	0.570545	0.253	0.103	2.57e-21	6.02e-17
CDC25B.1	Teff	0.30206	0.625	0.403	2.75e-21	6.45e-17
TNFAIP3.3	Teff	-1.02121	0.565	0.704	5.7e-21	1.34e-16
ITGA4.2	Teff	0.489304	0.922	0.809	6.71e-21	1.57e-16
FUT11.1	Teff	0.481612	0.33	0.156	6.81e-21	1.6e-16
PSAP	Teff	0.5546	0.891	0.787	7.39e-21	1.73e-16
PRMT2	Teff	0.578255	0.891	0.77	8.06e-21	1.89e-16
ALOX5AP.1	Teff	-1.09665	0.667	0.769	8.34e-21	1.96e-16
APMAP.1	Teff	0.540928	0.84	0.687	8.39e-21	1.97e-16
ZAP70.1	Teff	0.477452	0.916	0.805	8.57e-21	2.01e-16
DIP2A	Teff	0.620876	0.785	0.595	1.35e-20	3.16e-16
APLP2	Teff	0.717071	0.475	0.288	1.8e-20	4.23e-16
STK10	Teff	0.513698	0.807	0.64	2.27e-20	5.32e-16
YPEL1.1	Teff	0.524145	0.532	0.333	2.59e-20	6.08e-16
ARRB2	Teff	0.325948	0.743	0.538	2.85e-20	6.69e-16
SUSD3.2	Teff	-0.850688	0.197	0.38	5.35e-20	1.25e-15
CKLF-CMTM1.2	Teff	-0.627842	0.548	0.684	5.51e-20	1.29e-15
CKLF.2	Teff	-0.653088	0.565	0.69	7.94e-20	1.86e-15
DUSP4.1	Teff	-0.83668	0.115	0.304	1.46e-19	3.43e-15
NHSL2	Teff	0.373561	0.186	0.065	1.77e-19	4.16e-15
PRR5L.2	Teff	0.567451	0.397	0.221	2.95e-19	6.92e-15
RCBTB2.1	Teff	0.496856	0.395	0.21	3.44e-19	8.06e-15
CAMK4.3	Teff	-0.841988	0.277	0.459	3.88e-19	9.09e-15
GNG2	Teff	0.521801	0.876	0.777	4.71e-19	1.1e-14
HLA-E.1	Teff	0.300377	1	0.998	4.99e-19	1.17e-14
CCDC65	Teff	0.43945	0.257	0.111	6.95e-19	1.63e-14
LDLRAD4.1	Teff	-0.726051	0.102	0.287	7.42e-19	1.74e-14
CD47.2	Teff	0.499827	0.958	0.865	1.03e-18	2.42e-14
CD7.1	Teff	-0.412637	0.583	0.72	1.36e-18	3.18e-14
TFDP2	Teff	0.293485	0.415	0.225	1.39e-18	3.27e-14
PRSS30P	Teff	0.266677	0.149	0.047	1.53e-18	3.58e-14
AGTPBP1.1	Teff	0.408484	0.492	0.291	1.92e-18	4.49e-14
CYBA	Teff	0.398562	0.929	0.856	2.2e-18	5.17e-14
MAPK1.1	Teff	0.349216	0.678	0.458	4.24e-18	9.95e-14
RAB29.1	Teff	0.56019	0.661	0.469	4.64e-18	1.09e-13
PAG1.2	Teff	-0.893039	0.437	0.593	4.75e-18	1.12e-13
SELPLG	Teff	0.497222	0.969	0.909	4.8e-18	1.13e-13
KLF3.1	Teff	0.47822	0.404	0.231	4.95e-18	1.16e-13
FRY	Teff	0.278525	0.118	0.032	5.26e-18	1.23e-13
CERKL.1	Teff	0.284605	0.557	0.358	6.31e-18	1.48e-13
TMCC3	Teff	0.478917	0.146	0.047	6.98e-18	1.64e-13
KLRA1P.2	Teff	0.44933	0.284	0.132	7.8e-18	1.83e-13
IFI44L.1	Teff	-1.43085	0.215	0.392	9.95e-18	2.33e-13
RPS6KA1	Teff	0.640124	0.592	0.418	1.19e-17	2.8e-13
B3GNTL1.1	Teff	-0.259897	0.242	0.453	1.21e-17	2.84e-13
C1orf56.2	Teff	0.298739	0.942	0.859	1.56e-17	3.67e-13
FBXW5	Teff	0.625571	0.616	0.457	1.59e-17	3.73e-13
TNIP3.2	Teff	-0.73056	0.151	0.334	1.82e-17	4.28e-13
PRR5-ARHGAP8	Teff	0.260816	0.333	0.17	2.27e-17	5.32e-13
ZNF365	Teff	0.366373	0.142	0.045	2.45e-17	5.75e-13
LEPROTL1.1	Teff	-0.836189	0.665	0.753	3.26e-17	7.66e-13
SUN2.1	Teff	0.533894	0.789	0.637	3.52e-17	8.25e-13
SLC44A2.1	Teff	0.50626	0.725	0.545	4.99e-17	1.17e-12
[truncated: 6,681 more rows]
