# Supplementary material for: The transcription factor ZEB2 mediates the antitumor efficacy of tumor-infiltrating lymphocytes in non–small cell lung cancer
Source: Cell Death Dis. 2025 Nov 7;16(1):806. doi: 10.1038/s41419-025-08112-y (PMC12594841; doi:10.1038/s41419-025-08112-y)
Supplement: Supplementary file 5 — Supplementary File S2 [file 41419_2025_8112_MOESM5_ESM.xlsx]

## Sheet: Supp File S2
Cell ID	CellType	Exh.score	Naive.score	Cytotox.score
1	Teff	0.0216851	0.0102857	2.41746
2	CX3CR1+ Tems	0.0172222	0.138675	2.68939
3	CX3CR1+ Tems	0.186516	0.00674721	2.20659
4	Teff	0.00369227	0.0182133	2.37087
5	GZMH+ Trms	0.0032743	0.214539	1.34193
6	Texh	1.15375	0.322491	2.21135
7	GZMK+ Tcms	0	0.0101366	1.77188
8	GZMH+ Trms	0.0127749	0.0107583	1.64921
9	CX3CR1+ Tems	0	0.846118	2.17709
10	GZMK+ Tcms	0	0.999049	1.44493
11	Teff	0.00169661	0	2.31517
12	GZMK+ Tcms	0.421561	0.00589543	0.860854
13	GZMH+ Trms	0.00480582	0.39686	1.22575
14	CX3CR1+ Tems	0.00686407	0	2.39002
15	GZMH+ Trms	0.850756	0.0265276	2.08246
16	CX3CR1+ Tems	0.30265	0	2.37171
17	GZMH+ Trms	0.348028	0	1.75092
18	KLF2+ Tcms	1.14878	0.0188309	2.61437
19	CX3CR1+ Tems	0	0	1.68957
20	Teff	0	0	2.62413
21	CX3CR1+ Tems	0	0	2.12287
22	CX3CR1+ Tems	0.0028895	0.731763	2.27751
23	Teff	0.270106	0	2.52589
24	GZMH+ Trms	0	0	1.68435
25	Teff	0.162995	0	2.37926
26	Teff	0	0.00395441	2.40386
27	GZMH+ Trms	0	0	0.943825
28	Texh	0.802408	0.171059	1.58661
29	GZMK+ Tcms	0	0.00373161	1.20591
30	Teff	0	0	2.46223
31	GZMK+ Tcms	0.578658	0	1.09899
32	GZMH+ Trms	0.130645	0	1.82778
33	GZMH+ Trms	0	0	1.53098
34	GZMH+ Trms	0	0	1.56066
35	Teff	0	0	2.05985
36	GZMH+ Trms	0	0	1.92
37	CX3CR1+ Tems	0.00374882	0	2.21977
38	GZMK+ Tcms	0.0328817	0.00716581	1.02687
39	GZMH+ Trms	0	1.13067	1.39554
40	GZMH+ Trms	0.0173751	0.110333	1.04741
41	GZMK+ Tcms	0.535672	0.0428799	1.5483
42	GZMH+ Trms	0.00946388	0.034722	1.78071
43	Teff	0.206265	0.421711	2.4463
44	GZMH+ Trms	0.725693	0	1.95299
45	CX3CR1+ Tems	0.196634	0.886047	2.17146
46	GZMK+ Tcms	0	0	2.16417
47	GZMK+ Tcms	0.911948	0.766741	1.81265
48	Teff	0	0.00313222	2.26938
49	GZMK+ Tcms	0.380544	0	1.75086
50	CX3CR1+ Tems	0	0	2.22134
51	CX3CR1+ Tems	0	0	2.82724
52	GZMH+ Trms	0.200372	0	1.34235
53	GZMH+ Trms	0	0	1.50356
54	Teff	0	0	1.91771
55	GZMH+ Trms	0	0	0.504516
56	GZMK+ Tcms	0	0	1.45672
57	GZMH+ Trms	0	0	0.556732
58	CX3CR1+ Tems	0	0.139501	2.12462
59	GZMH+ Trms	0	0	1.4201
60	GZMK+ Tcms	0	0.392323	1.77043
61	CX3CR1+ Tems	0	0	2.44263
62	Teff	0.00441502	0.00917109	2.65736
63	GZMH+ Trms	0	0	1.58665
64	LEF1+ Tstem	0.011178	0.102942	1.09678
65	Teff	0.111415	0.00744193	2.3423
66	GZMK+ Tcms	0.829733	0.0294252	1.89124
67	GZMK+ Tcms	0	1.00556	1.52262
68	GZMK+ Tcms	0	0.176259	1.25019
69	GZMH+ Trms	0	0.229784	1.26703
70	CX3CR1+ Tems	0	0	1.60304
71	GZMH+ Trms	0.0158061	0	1.17874
72	CX3CR1+ Tems	0	0	2.47237
73	GZMK+ Tcms	0.003308	0	1.47717
74	LEF1+ Tstem	0	0.305471	1.16843
75	GZMH+ Trms	0	0	1.85861
76	GZMH+ Trms	0	0	1.81443
77	GZMK+ Tcms	0	0.605866	1.78033
78	GZMH+ Trms	0	0	1.23481
79	Teff	0.00290663	0	2.17805
80	GZMK+ Tcms	0	0	1.67573
81	GZMK+ Tcms	0	0.138839	1.64573
82	Teff	0	0.00216921	2.23337
83	CX3CR1+ Tems	0	0.163924	1.99807
84	KLF2+ Tcms	0.0131263	0.016677	0.477654
85	CX3CR1+ Tems	0.00253138	0.0462115	2.77207
86	Teff	0	0.406026	2.48608
87	Texh	0.757129	0.0252852	2.62882
88	CX3CR1+ Tems	0.16475	1.00818	2.05495
89	GZMK+ Tcms	0	0.494723	1.74691
90	GZMK+ Tcms	0.0123705	0.0204458	1.28834
91	Teff	0	0.0701539	2.37292
92	CX3CR1+ Tems	0.00287438	0.54621	2.1113
93	GZMK+ Tcms	0	0.444532	0.946909
94	GZMK+ Tcms	0	0	1.29854
95	Teff	0	1.37667	2.15135
96	GZMH+ Trms	0	0	1.81811
97	GZMK+ Tcms	0.183367	1.64279	1.03933
98	GZMH+ Trms	0	0.869545	0.969212
99	GZMK+ Tcms	0.334996	0	1.79067
100	Teff	0.00259237	0	1.61516
101	Teff	0.00259791	0.00324738	1.87788
102	CX3CR1+ Tems	0	0	1.7295
103	GZMH+ Trms	0	0	1.32724
104	GZMH+ Trms	0.547907	0	1.7938
105	GZMH+ Trms	0.00949112	0.00598463	1.54306
106	Texh	2.46445	0.419134	2.16579
107	CX3CR1+ Tems	0	0.512583	2.53289
108	GZMH+ Trms	0	0	1.63681
109	GZMK+ Tcms	0	0.302325	1.46281
110	CX3CR1+ Tems	0.377849	0	2.09072
111	GZMH+ Trms	0	0	1.44382
112	GZMH+ Trms	0.00220943	0.5938	1.16735
113	Teff	0	0	2.22982
114	GZMK+ Tcms	0	0.00371619	1.98709
115	CX3CR1+ Tems	0	0	1.67938
116	GZMH+ Trms	0.00384272	0.00951626	1.62165
117	GZMH+ Trms	0.0158645	1.09936	1.48582
118	GZMH+ Trms	0	0.0030679	1.17067
119	CX3CR1+ Tems	0	0.112584	2.43148
120	Teff	0.00207046	0.868133	2.52038
121	CX3CR1+ Tems	0	0.00915706	2.46372
122	Teff	0.00322108	0.00201317	2.47836
123	Teff	0	0	2.39487
124	GZMK+ Tcms	0.784728	0.00663635	1.95002
125	GZMH+ Trms	0	0.718102	1.69687
126	Teff	0.00961422	0.61106	2.19939
127	GZMK+ Tcms	0.415389	0.0382078	1.17202
128	Teff	0.00414252	0	1.64338
129	Texh	0.0901686	0.0198811	2.05298
130	GZMH+ Trms	0.395313	0.00271713	1.91205
131	CX3CR1+ Tems	0	0	2.02479
132	GZMH+ Trms	0	0	1.67847
133	CX3CR1+ Tems	0	0	2.25883
134	GZMH+ Trms	0	0	1.10025
135	GZMH+ Trms	0.00525016	0	1.59825
136	GZMH+ Trms	0	0	0.934187
137	GZMH+ Trms	0.516168	0	1.91977
138	CX3CR1+ Tems	0.00359102	0	2.63559
139	CX3CR1+ Tems	0	0.00284759	2.1448
140	GZMH+ Trms	0.547366	0	1.48718
141	KLF2+ Tcms	0.822371	0.0126478	2.24862
142	GZMH+ Trms	1.48589	0.0519474	1.09924
143	Teff	0.486695	0.211798	1.74754
144	GZMH+ Trms	0	0.8072	0.745567
145	CX3CR1+ Tems	0.00381057	0.387552	2.44352
146	Teff	0	0	1.75109
147	CX3CR1+ Tems	0	0.00865243	1.73473
148	CX3CR1+ Tems	0.372457	0	1.92786
149	Teff	0	0.00420722	2.38491
150	LEF1+ Tstem	0	3.08911	0.969928
151	CX3CR1+ Tems	0	0	2.24719
152	CX3CR1+ Tems	0	0	1.95728
153	CX3CR1+ Tems	0.0419155	0.00263557	2.0223
154	Teff	0	0	2.51231
155	GZMK+ Tcms	0	0	0.54604
156	Teff	0	1.15886	2.36055
157	Texh	0.555256	0.0144546	1.46963
158	Teff	0	0	2.46334
159	GZMK+ Tcms	0	0	2.11604
160	GZMH+ Trms	0	0.00673897	1.15678
161	KLF2+ Tcms	0.124267	0.00643871	1.44949
162	CX3CR1+ Tems	0	0	2.5441
163	CX3CR1+ Tems	0.00367484	0.0988708	1.53492
164	CX3CR1+ Tems	0.0341374	0.0250745	2.34148
165	Texh	1.8056	0.0310026	1.85143
166	GZMH+ Trms	0.0352842	0.840125	0.823566
167	GZMH+ Trms	0.378294	0	2.08141
168	Teff	0	1.31907	2.51806
169	CX3CR1+ Tems	0	0.00453156	2.51765
170	CX3CR1+ Tems	0	0	2.23424
171	GZMH+ Trms	0	0	1.88495
172	GZMH+ Trms	0.565024	0	1.32154
173	GZMH+ Trms	0	0.0188611	1.54748
174	CX3CR1+ Tems	0	0	2.21016
175	Teff	0	1.06633	2.15094
176	CX3CR1+ Tems	0	0.108179	2.3302
177	TLdys	0.107227	0	1.2644
178	CX3CR1+ Tems	0	0.00464397	2.61097
179	Teff	0	0	1.95743
180	CX3CR1+ Tems	0	0.743945	0.517126
181	CX3CR1+ Tems	0.00261363	0	2.49845
182	CX3CR1+ Tems	0.182832	0	2.44848
183	GZMK+ Tcms	0.256735	0	1.34762
184	GZMK+ Tcms	0	0.00935395	0.941093
185	CX3CR1+ Tems	0	0	2.9164
186	GZMK+ Tcms	0.345134	0	1.64816
187	GZMK+ Tcms	0.147118	0.0150154	1.55004
188	GZMK+ Tcms	0	1.30924	1.07383
189	GZMK+ Tcms	0	0	2.33634
190	GZMH+ Trms	0.0104214	0.0258922	1.91431
191	GZMH+ Trms	0	0.82788	1.50378
192	CX3CR1+ Tems	0	0	2.63441
193	CX3CR1+ Tems	0	0	2.15148
194	GZMH+ Trms	0	0.0219822	0.99181
195	CX3CR1+ Tems	0	0.48244	2.34304
196	GZMK+ Tcms	0	0.349483	1.48231
197	LEF1+ Tstem	0	0.986582	2.10175
198	GZMH+ Trms	0	0	1.31116
199	GZMH+ Trms	0	0.00425477	2.1708
200	GZMH+ Trms	0	0	1.37035
201	GZMK+ Tcms	0.333948	0.00500908	1.85775
202	CX3CR1+ Tems	0	0.92222	2.36741
203	GZMH+ Trms	0	0.00448455	1.65025
204	Teff	0	0	2.44174
205	TLdys	0.00565998	0.621345	1.07641
206	GZMH+ Trms	0	0	2.12966
207	KLF2+ Tcms	1.14837	0.00749558	1.16809
208	Teff	0.257496	0.112299	2.63163
209	GZMH+ Trms	0.0328947	0.00630457	0.895252
210	GZMK+ Tcms	0.37993	0.0345568	2.13341
211	CX3CR1+ Tems	0.194743	0	2.08195
212	CX3CR1+ Tems	0.579292	0	2.61829
213	CX3CR1+ Tems	0	0.0301329	2.838
214	Teff	0	0	2.17108
215	GZMH+ Trms	0	0	0.936962
216	CX3CR1+ Tems	0	0.0353331	2.43875
217	Teff	0.397331	0	1.9945
218	GZMK+ Tcms	0	0.0833435	1.10673
219	CX3CR1+ Tems	0	0	2.86009
220	Teff	0	0.0244808	2.48862
221	GZMK+ Tcms	0.416097	0.50516	2.11906
222	GZMH+ Trms	0.00344131	0.00430163	2.31766
223	GZMH+ Trms	0.0847259	0	1.19549
224	LEF1+ Tstem	0.418936	1.42836	0.218905
225	Texh	1.02325	0.0106221	1.88532
226	GZMK+ Tcms	0	0	1.46226
227	CX3CR1+ Tems	0	0.0651289	2.04043
228	GZMH+ Trms	0	0.0130562	1.22225
229	Texh	1.24314	0.0375774	1.58422
230	CX3CR1+ Tems	0.00202864	0.50045	1.92834
231	CX3CR1+ Tems	0	0.00515	2.68531
232	CX3CR1+ Tems	0	0.0269652	2.56921
233	Teff	0	0.00401423	2.45944
234	GZMK+ Tcms	0	1.65805	1.80853
235	GZMH+ Trms	0	0	1.01453
236	Texh	0.394759	0.0136766	1.96148
237	CX3CR1+ Tems	0.257348	0.392485	2.54181
238	GZMH+ Trms	0.0151232	0	1.49243
239	GZMH+ Trms	0	0.22004	1.07544
240	GZMK+ Tcms	0.0141255	0.0118629	1.03265
241	GZMH+ Trms	0	0.0107901	1.0962
242	GZMH+ Trms	0.136621	0	1.74086
243	Texh	1.0712	0.0497308	1.13593
244	GZMK+ Tcms	0	0	1.29431
245	CX3CR1+ Tems	0	0.0377909	2.30521
246	CX3CR1+ Tems	0	0.0312942	2.49478
247	CX3CR1+ Tems	0.00850027	0.0410785	2.24426
248	CX3CR1+ Tems	0	0	1.82021
249	GZMH+ Trms	0.00250539	0.570891	0.830501
250	Teff	0.240082	0.00477461	2.37483
251	GZMH+ Trms	0.00968531	0.636212	0.477967
252	Teff	0.0022375	0.00279687	2.37969
253	GZMK+ Tcms	0.161762	0	1.18852
254	GZMH+ Trms	0.343977	0.0348073	1.81832
255	Teff	0	0	2.59641
256	KLF2+ Tcms	1.1837	0	1.40185
257	CX3CR1+ Tems	0.00336357	0.448356	2.03444
258	GZMK+ Tcms	0.0377623	0	2.0004
259	GZMH+ Trms	0.443349	0.500035	0.868785
260	GZMH+ Trms	0	0.0238316	1.70262
261	GZMK+ Tcms	0	0.161417	1.20572
262	CX3CR1+ Tems	0.0229216	0.0217404	2.55849
263	GZMH+ Trms	0	0	0.956006
264	Teff	0.0100858	0	2.52431
265	GZMH+ Trms	0.643955	0.685838	1.54881
266	GZMH+ Trms	0	0.377748	1.70093
267	GZMH+ Trms	0	0.01878	1.28175
268	CX3CR1+ Tems	0.00849191	0.00530745	1.94067
269	CX3CR1+ Tems	0	0.567252	1.60544
270	LEF1+ Tstem	0.00463069	2.66981	0.290018
271	GZMH+ Trms	0.00192748	0.0260515	1.15727
272	GZMH+ Trms	0	0.765161	1.21689
273	GZMH+ Trms	0.127827	0.669522	1.74405
274	CX3CR1+ Tems	0.514312	0.0257897	2.54434
275	CX3CR1+ Tems	0.00157135	0	2.71332
276	Teff	0	0	2.14089
277	GZMK+ Tcms	0.581399	0.00616092	1.42232
278	Teff	0.140059	0.1047	2.49383
279	GZMK+ Tcms	0	0.00773909	0.314354
280	Teff	0	0.00343836	2.53118
281	GZMH+ Trms	0	0	1.40827
282	CX3CR1+ Tems	0.00319659	0.0179102	2.78851
283	GZMH+ Trms	0	0	1.76643
284	CX3CR1+ Tems	0	0	2.62428
285	LEF1+ Tstem	0.0109399	0.41935	0.857699
286	CX3CR1+ Tems	0.149174	0.0152116	1.82816
287	GZMK+ Tcms	0.114535	0.0543425	2.48243
288	CX3CR1+ Tems	0.16834	0	2.1901
289	CX3CR1+ Tems	0	0.0157376	2.94599
290	Teff	0.545052	0.0140909	2.76129
291	GZMK+ Tcms	0.368448	1.79534	0.821227
292	GZMH+ Trms	0	0.00408468	0.519139
293	CX3CR1+ Tems	0.00297035	0.887281	2.14063
294	GZMK+ Tcms	0.00260119	0.00325149	2.28496
295	Texh	0	0	2.1021
296	Teff	0	0.0164067	2.41612
297	CX3CR1+ Tems	0.714565	0.00395586	2.27145
298	CX3CR1+ Tems	0	0.00484968	2.32223
299	GZMK+ Tcms	0.0207339	0.00652077	1.13276
300	CX3CR1+ Tems	0	0.072254	2.57649
301	CX3CR1+ Tems	0.230358	0	2.43635
302	Teff	0.00295901	0	2.34097
303	GZMH+ Trms	0.0135971	0.6406	1.31359
304	GZMK+ Tcms	0.0215276	0.0908728	1.45342
305	CX3CR1+ Tems	0	0.374474	2.64435
306	GZMK+ Tcms	0	0.773768	1.82591
307	GZMK+ Tcms	0.0388939	0.0214563	1.56176
308	GZMK+ Tcms	0	0	1.02144
309	GZMH+ Trms	0.0113914	0.621776	1.36257
310	GZMK+ Tcms	0.00289903	0.00362379	2.0118
311	GZMK+ Tcms	0	0.543201	1.75272
312	Teff	0.435936	0	2.21617
313	GZMK+ Tcms	0	0	1.48109
314	CX3CR1+ Tems	0.010464	0.0129133	2.46279
315	Teff	0.0235093	0.0222011	0.973573
316	GZMK+ Tcms	0	0.0121959	1.32267
317	GZMH+ Trms	0	0	0.469386
318	Teff	0.010663	0.016456	2.4268
319	CX3CR1+ Tems	0.012009	0.00304556	2.15088
320	GZMH+ Trms	0.00807707	0.719397	1.45679
321	CX3CR1+ Tems	0.00219526	0.00274408	1.89004
322	GZMH+ Trms	0	0.0209062	1.02064
323	GZMK+ Tcms	0	0	2.14394
324	CX3CR1+ Tems	0.0241931	0	1.49206
325	Texh	0.301108	0	2.6609
326	Teff	0.00646183	0.00807729	2.5886
327	Teff	0.00236926	0.00296158	2.19854
328	Texh	0.754526	0.0488461	1.81538
329	CX3CR1+ Tems	0.0114531	0.923911	2.03895
330	GZMH+ Trms	0	0	1.82697
331	CX3CR1+ Tems	0	0.00389118	2.69431
332	Teff	0.00945862	0.0196249	1.79984
333	Teff	0	0	1.98095
334	GZMH+ Trms	0	0	1.25819
335	CX3CR1+ Tems	0.0269262	0.595981	2.45501
336	GZMH+ Trms	0.510743	0.0421428	1.12439
337	Teff	0	0.00352165	2.68619
338	CX3CR1+ Tems	0.820685	0	2.18461
339	CX3CR1+ Tems	0.0115907	0.0144884	2.65741
340	CX3CR1+ Tems	0	0	2.39495
341	Teff	0.00309085	0.00386356	2.24648
342	GZMH+ Trms	0	0	1.11754
343	GZMH+ Trms	1.23174	0.0250886	1.50589
344	CX3CR1+ Tems	0	0.0131421	1.94097
345	GZMH+ Trms	0	0	0.998494
346	Texh	1.40977	0.00734508	2.21225
347	Teff	0.109459	0.0032093	2.17026
348	GZMH+ Trms	0.00321667	0.0278296	1.30864
349	CX3CR1+ Tems	0	0.014101	2.52382
350	GZMK+ Tcms	0.0186857	0.00594116	0.787419
351	CX3CR1+ Tems	0	0	2.56569
352	CX3CR1+ Tems	0	0	1.84484
353	GZMK+ Tcms	0	0.0296513	1.80568
354	GZMH+ Trms	0.372352	2.32726	1.33804
355	GZMH+ Trms	0	0	0.956091
356	GZMH+ Trms	0	0.809891	0.942318
357	GZMK+ Tcms	1.50057	0	1.74389
358	CX3CR1+ Tems	0	0.410119	2.51266
359	KLF2+ Tcms	1.63766	0.0110971	2.24136
360	Texh	1.46207	0.0619024	2.72701
361	LEF1+ Tstem	0.00678988	0.334464	0.71406
362	GZMH+ Trms	0.0108952	0.0640737	1.56467
363	CX3CR1+ Tems	0	0	2.17349
364	CX3CR1+ Tems	0	0	2.19343
365	CX3CR1+ Tems	0.0199357	0.00358877	2.75153
366	XCL1+ Trms	0.112248	0.742579	2.03336
367	GZMH+ Trms	0	0	0.800119
368	Teff	0.308446	0.0917341	2.34033
369	GZMK+ Tcms	0.27372	0.140138	1.6943
370	TLdys	1.08638	0.246578	1.2552
371	CX3CR1+ Tems	0	0.00445905	2.40504
372	CX3CR1+ Tems	0.00706066	0.00874928	1.72909
373	Teff	0.00926529	0	2.12274
374	CX3CR1+ Tems	0	0	2.24989
375	Teff	0.0181372	0.0934633	2.33533
376	CX3CR1+ Tems	0.219507	0.0141762	2.59635
377	GZMH+ Trms	0	0	1.54737
378	CX3CR1+ Tems	0	0.49132	2.01533
379	CX3CR1+ Tems	0	0.0164557	2.09882
380	CX3CR1+ Tems	0.0085734	0	2.49459
381	GZMK+ Tcms	0	0.232729	0.898839
382	CX3CR1+ Tems	0.0163577	0.00584668	2.24486
383	Teff	0.00717518	0.00600306	2.31991
384	GZMH+ Trms	0.00535369	0.0132958	1.65912
385	Teff	0	0	2.35765
386	GZMK+ Tcms	0	0	0.528848
387	CX3CR1+ Tems	0	0.0337196	2.87519
388	Teff	0.00467035	0	0.961105
389	GZMK+ Tcms	0.0182499	0	0.840483
390	GZMK+ Tcms	0.0166445	0.0724086	1.86734
391	GZMK+ Tcms	0.290772	0.00658924	1.53405
392	Texh	2.10274	0.0303586	2.03916
393	CX3CR1+ Tems	0.0987007	0	2.09203
394	GZMK+ Tcms	0	0.00386652	1.54119
395	GZMK+ Tcms	0	0	1.41759
396	Teff	0.00201885	0.00504711	2.54153
397	GZMK+ Tcms	0	0	1.84766
398	GZMH+ Trms	0	0.595998	1.61154
399	GZMK+ Tcms	0.133717	0.0360051	2.05579
400	CX3CR1+ Tems	0.00342974	0.0576685	1.94309
401	GZMH+ Trms	0	0	1.9136
402	GZMH+ Trms	0.0263517	0.0326126	0.801517
403	CX3CR1+ Tems	0.0058929	0.00368306	2.14686
404	CX3CR1+ Tems	0	0	2.25529
405	KLF2+ Tcms	1.02993	0.127847	1.2103
406	Teff	0.0125983	0	2.64444
407	GZMK+ Tcms	0	0.00708724	1.75559
408	Teff	0.419638	0	2.01982
409	CX3CR1+ Tems	0.00319573	0.00397883	2.3709
410	CX3CR1+ Tems	0	0	1.79965
411	GZMK+ Tcms	0.465248	0.889153	2.21489
412	GZMH+ Trms	0	0	0.932127
413	CX3CR1+ Tems	0.0140586	0.050424	2.25307
414	Teff	0.0155785	0	2.237
415	GZMK+ Tcms	0	0.127158	1.32187
416	CX3CR1+ Tems	0	0	1.90515
417	Teff	0.0247087	0.0514599	2.97312
418	Teff	0.0055749	0	2.35567
419	GZMH+ Trms	0	0	1.38717
420	GZMK+ Tcms	0.808275	0	0.849999
421	CX3CR1+ Tems	0	0.00572324	3.03863
422	Teff	0.0124074	0.554895	2.49962
423	Texh	0.00405162	0.00506453	0.964012
424	Teff	0.108445	0.599784	2.37182
425	GZMK+ Tcms	0	1.08196	1.184
426	GZMH+ Trms	0.0024088	0.314877	1.72642
427	GZMK+ Tcms	0	0	0.493594
428	GZMK+ Tcms	0	0	1.89372
429	GZMK+ Tcms	0.275702	0.784813	0.782868
430	GZMH+ Trms	0.0347705	0.0316756	1.96267
431	GZMK+ Tcms	0.00199583	0.00249479	1.85438
432	Teff	0	0.862155	2.75541
433	GZMK+ Tcms	0.281615	0.667552	0.693797
434	GZMH+ Trms	0	0	1.50265
435	CX3CR1+ Tems	0.0234547	0.219515	2.57727
436	Texh	0.233614	0.0022737	1.2359
437	Teff	0	0	2.73611
438	TLdys	0.446538	0.222568	0.943898
439	GZMK+ Tcms	0	0	1.24737
440	GZMH+ Trms	0	0	1.7399
441	Teff	0.0080732	0.558972	2.59987
442	Teff	0.0876512	0	2.38177
443	CX3CR1+ Tems	0	0.906258	2.06757
444	GZMH+ Trms	0.408353	0	1.68238
445	GZMK+ Tcms	0.00458555	0	1.62521
446	Teff	0.906746	0	2.35631
447	KLF2+ Tcms	0.676762	0.0138265	1.20194
448	CX3CR1+ Tems	0.278553	0.430336	2.34254
449	GZMK+ Tcms	0.00540459	0.206306	1.83956
450	GZMH+ Trms	0	0.524654	0.857844
451	GZMH+ Trms	0	0.306807	1.60637
452	Teff	0.00191131	0	2.62389
453	Teff	0	0	2.03822
454	GZMK+ Tcms	0.00504453	0	1.74967
455	Teff	0.00890731	0.0417107	2.56579
456	Teff	0.226234	0.0162211	2.50218
457	GZMK+ Tcms	0	0	0.478991
458	CX3CR1+ Tems	0.00384	0.00959999	2.33956
459	CX3CR1+ Tems	0.0110021	0.032633	2.04731
460	CX3CR1+ Tems	0	0	2.104
461	GZMK+ Tcms	0.00323029	0.0200609	1.76459
462	CX3CR1+ Tems	0	0	2.30848
463	CX3CR1+ Tems	0	0.0291185	2.2366
464	CX3CR1+ Tems	0	0.0122861	2.40255
465	CX3CR1+ Tems	0	0.0181898	2.19801
466	Teff	0.00567879	0.26749	2.43311
467	Teff	0.00248836	0	2.35419
468	GZMK+ Tcms	0	0.844472	1.27012
469	GZMK+ Tcms	0.00616113	0.0186865	1.32755
470	Teff	0.00449648	0	2.29971
471	KLF2+ Tcms	0.309487	0	1.87709
472	GZMH+ Trms	0.00307234	0.523125	1.63445
473	GZMK+ Tcms	0.602918	0.00763451	1.11642
474	CX3CR1+ Tems	0.00252468	0.00315585	2.22378
475	GZMK+ Tcms	0.0184085	0.0153404	1.7057
476	GZMH+ Trms	0	0	1.41831
477	Teff	0.597358	0.0535325	2.34003
478	Teff	0.00738532	0.442591	2.21015
479	GZMK+ Tcms	0	1.53759	2.01486
480	CX3CR1+ Tems	0	0	1.95134
481	GZMK+ Tcms	1.60174	0.00875225	1.45312
482	CX3CR1+ Tems	0.00654358	0.0100812	2.65528
483	Teff	0.005515	0.00694127	2.23974
484	CX3CR1+ Tems	0	0	2.27585
485	CX3CR1+ Tems	0.00875519	0.016416	2.73294
486	CX3CR1+ Tems	0.560278	0	2.33315
487	CX3CR1+ Tems	0	0	2.69017
488	CX3CR1+ Tems	0.00204685	0.0050912	2.28
489	Teff	0.225906	0	2.36687
490	GZMH+ Trms	0.0769552	0	1.49592
491	Teff	0.00203183	0.526031	2.43251
492	Texh	0	0	1.35412
493	GZMH+ Trms	0.335263	0.0709726	1.88409
494	GZMH+ Trms	0	1.29641	1.7123
495	GZMK+ Tcms	0.61032	1.43696	2.22074
496	GZMH+ Trms	0	0	2.28634
497	Teff	0.496453	0.0735967	2.73196
498	Teff	0.0141042	0.00587649	2.21666
499	GZMK+ Tcms	0	0	1.61536
500	GZMH+ Trms	0.785886	0	2.2053
501	CX3CR1+ Tems	0.577218	0	2.63981
502	CX3CR1+ Tems	0.0024206	0.186563	2.40374
503	CX3CR1+ Tems	0	0	2.47456
504	Teff	0.0150043	0.0283089	0.370917
505	CX3CR1+ Tems	0	0	2.49066
506	GZMK+ Tcms	0.157775	0	1.6624
507	Teff	0.0700783	0.548982	2.28355
508	Teff	0.0447331	0	2.85111
509	Teff	0.733582	0.00367721	1.46341
510	CX3CR1+ Tems	0	0.870797	2.67274
511	GZMK+ Tcms	0.00739134	0.0153114	0.950429
512	GZMK+ Tcms	0.152966	0.0224246	1.72564
513	GZMH+ Trms	0	0	1.88103
514	Teff	0.00191787	0.00239734	2.36277
515	CX3CR1+ Tems	0	0	2.00602
516	GZMK+ Tcms	0.0271723	0.123198	1.00289
517	XCL1+ Trms	0.584733	0	2.36415
518	CX3CR1+ Tems	0.440375	0.0128883	2.83631
519	Teff	0	0.29509	2.39292
520	GZMK+ Tcms	0.381046	0	1.8284
521	GZMK+ Tcms	0.78744	0.00668895	2.10284
522	CX3CR1+ Tems	0.00513577	0	2.29542
523	GZMK+ Tcms	0.0121918	0.0102282	0.966485
524	Teff	0.00324062	0	2.5558
525	Teff	0.00272232	0.00340289	2.37748
526	GZMH+ Trms	0.308253	0.00817276	2.2457
527	CX3CR1+ Tems	0.312285	0	2.36136
528	GZMH+ Trms	0	0	1.66452
529	GZMK+ Tcms	0	0.0220661	1.3375
530	CX3CR1+ Tems	0.316309	0.00621735	2.87974
531	CX3CR1+ Tems	0.00556641	0.62529	2.45674
532	CX3CR1+ Tems	0	0	2.24139
533	GZMK+ Tcms	0.0274914	0	0.0281397
534	GZMH+ Trms	0.00818578	0.025478	1.43376
535	Teff	0.11681	0.00872868	2.74898
536	GZMH+ Trms	0.0120078	0	1.38205
537	GZMH+ Trms	0	0	1.20318
538	GZMK+ Tcms	0.00484513	0	0.768809
539	Teff	0	0	2.22524
540	GZMK+ Tcms	0	0.618482	0.619407
541	GZMH+ Trms	0	0	1.10587
542	GZMK+ Tcms	0.156593	0.00594622	1.7722
543	GZMK+ Tcms	0	0	2.09779
544	GZMH+ Trms	0	0	2.02547
545	GZMK+ Tcms	0.0944719	0.00343968	1.48304
546	GZMH+ Trms	0.00494583	0	1.28769
547	GZMH+ Trms	0.166194	0.00569318	1.63989
548	CX3CR1+ Tems	0.495278	0.544317	1.81491
549	Texh	0.400445	0.410272	1.08892
550	CX3CR1+ Tems	0	0.0061337	1.91311
551	Teff	0	0.00394568	2.78655
552	GZMK+ Tcms	0.00501518	0.538828	1.74562
553	Teff	0.00844489	0.378041	2.1876
554	Teff	0.00695467	1.12942	1.99756
555	CX3CR1+ Tems	0.297148	0.00321619	2.41818
556	CX3CR1+ Tems	0.00506204	0.00316377	2.22513
557	GZMK+ Tcms	1.249	0.00628038	2.2027
558	CX3CR1+ Tems	0	0.0126182	2.89091
559	GZMH+ Trms	0.0105807	0.0026676	1.32214
560	GZMK+ Tcms	0	0.0068201	1.64712
561	GZMK+ Tcms	0	0.21068	0.859164
562	CX3CR1+ Tems	0	0.00320415	1.89344
563	XCL1+ Trms	0.948035	0.699664	1.36956
564	GZMK+ Tcms	0	0	1.08074
565	CX3CR1+ Tems	0.0199349	0.00504277	2.94055
566	GZMK+ Tcms	0.271454	0	2.04721
567	CX3CR1+ Tems	0.211016	0.00371666	2.4309
568	GZMK+ Tcms	0	0.463467	1.0019
569	GZMK+ Tcms	0.508471	0	2.19313
570	Teff	0	0	2.1689
571	GZMK+ Tcms	0.713415	0.0223212	1.84001
572	LEF1+ Tstem	0.0200324	2.78771	0.341878
573	GZMH+ Trms	0.984271	0.439906	1.40807
574	CX3CR1+ Tems	0	0.659804	2.47358
575	XCL1+ Trms	0	0.626254	1.42622
576	CX3CR1+ Tems	0	0.301963	2.49784
577	Teff	0.00677755	0	2.72865
578	GZMH+ Trms	0.0037677	0	1.50353
579	Teff	0.00223362	0.00834525	2.30006
580	Teff	0	0	2.67478
581	GZMH+ Trms	0	0	1.35246
582	GZMK+ Tcms	0.630989	0.00905813	2.45124
583	Teff	0.135224	0.010565	2.75663
584	GZMH+ Trms	0	0.545987	1.23808
585	CX3CR1+ Tems	0.16382	0.82853	2.11607
586	CX3CR1+ Tems	0	0.618029	2.74042
587	GZMK+ Tcms	0.00277941	0.00347426	1.26834
588	GZMK+ Tcms	1.35402	0.00662578	1.00447
589	GZMH+ Trms	0	0	1.45948
590	Teff	0.0133223	0.00843011	2.65087
591	GZMK+ Tcms	0.00993174	0	1.95815
592	Teff	0.1289	1.16712	2.71466
593	GZMH+ Trms	0	0	1.40777
594	CX3CR1+ Tems	0.00368791	0.421589	1.68652
595	CX3CR1+ Tems	0.00752696	0.135518	2.52401
596	CX3CR1+ Tems	0.00351234	0.00439043	2.04578
597	Teff	0	0.298852	2.46391
598	GZMH+ Trms	0	0	1.61209
599	GZMK+ Tcms	0	0.477403	1.3926
600	CX3CR1+ Tems	0.836656	0.00889901	2.42458
601	GZMH+ Trms	0	0	1.85208
602	Teff	0.423839	0.120849	2.38907
603	Teff	0.00877008	0.00275567	2.15337
604	GZMK+ Tcms	0	0	2.01244
605	Teff	0.141581	0.0267585	2.4666
606	GZMH+ Trms	0.562204	0	1.76375
607	Teff	0	0.239267	2.41106
608	Teff	0	0	2.14669
609	GZMK+ Tcms	0.0229015	0.00583049	1.41404
610	Teff	0	0.0409163	2.64106
611	CX3CR1+ Tems	0.165109	0.00304638	2.35869
612	GZMH+ Trms	0.142969	0	1.57117
613	Teff	0.761747	0.426822	2.10916
614	Teff	0.175888	0.0278608	2.46336
615	GZMH+ Trms	0.00222348	0	1.38455
616	GZMH+ Trms	0	0	1.7114
617	Teff	0.0071687	0.0133624	2.72074
618	GZMH+ Trms	0.427507	0	1.12985
619	GZMH+ Trms	0	0.00351802	1.65757
620	GZMH+ Trms	0	0	1.1619
621	Teff	0.0103283	0.0258208	2.3113
622	Teff	0.0135343	0.00678531	2.38503
623	KLF2+ Tcms	1.05819	0	2.35318
624	LEF1+ Tstem	0.00411166	0.210502	0.347296
625	Teff	0	0	2.77691
626	Teff	0.18634	0.553989	2.53232
627	CX3CR1+ Tems	0.165169	0	1.86689
628	GZMK+ Tcms	0.393087	0	2.21202
629	Teff	0	0	2.12298
630	CX3CR1+ Tems	0	0	2.45052
631	GZMH+ Trms	0	0	0.778883
632	GZMK+ Tcms	0.00349537	0.486376	1.80398
633	Texh	2.03467	0.00737937	0.870667
634	CX3CR1+ Tems	0.256134	0	2.16877
635	Texh	0.884653	1.25647	0.606135
636	Teff	0.00411386	0.554487	2.46901
637	CX3CR1+ Tems	0	0	2.1436
638	GZMK+ Tcms	0.311687	0	1.09002
639	TLdys	1.08559	0.0187409	1.70293
640	GZMH+ Trms	0.0194628	0	1.03653
641	Teff	0	0	2.24673
642	Teff	0	0	1.96123
643	CX3CR1+ Tems	0	0	2.14956
644	CX3CR1+ Tems	0.0206257	0.00442079	2.76124
645	CX3CR1+ Tems	0.15124	0	2.62876
646	GZMK+ Tcms	0	0.924779	1.73436
647	Teff	0	0	2.43283
648	CX3CR1+ Tems	0.00275962	0	2.30169
649	CX3CR1+ Tems	0	0.00378551	2.21705
650	GZMK+ Tcms	0	0	1.96961
651	Teff	0.0134429	0.0101989	2.53241
652	GZMK+ Tcms	0.0155118	0.00651846	1.03887
653	Teff	0.103056	0	2.30413
654	GZMH+ Trms	0	0	1.61538
655	CX3CR1+ Tems	0.0376275	0.0029849	1.43571
656	GZMK+ Tcms	0	0	1.50109
657	CX3CR1+ Tems	0.0112903	0.00354059	2.52114
658	Teff	0.0355327	0	2.7284
659	GZMH+ Trms	0.0141597	0.0133908	1.3015
660	GZMH+ Trms	0	0.169478	1.02734
661	GZMH+ Trms	0	0	1.89065
662	GZMH+ Trms	0.00756714	0.0236921	1.85864
663	CX3CR1+ Tems	0.00434754	0.00273198	2.53849
664	CX3CR1+ Tems	0.336674	0	2.56532
665	GZMK+ Tcms	0.401138	0.0129864	1.63009
666	GZMH+ Trms	0	0	1.28715
667	CX3CR1+ Tems	0	0.0685422	2.66509
668	CX3CR1+ Tems	0.199016	0.017174	2.46778
669	CX3CR1+ Tems	0.0557569	0	2.73457
670	GZMH+ Trms	0.00291444	0	1.42896
671	CX3CR1+ Tems	0.00203982	0.0176703	2.5168
672	CX3CR1+ Tems	0	0.248902	1.97067
673	XCL1+ Trms	0.172277	0.038406	1.30203
674	CX3CR1+ Tems	0.405302	0.0132016	2.46728
675	Teff	0.122361	0.0103305	2.47636
676	GZMK+ Tcms	0.00418325	0	1.40368
677	Teff	0.00218958	0.0108886	2.34224
678	Teff	0	0	2.65065
679	GZMH+ Trms	0	0.00918777	2.20434
680	GZMH+ Trms	0.0224768	0.425059	0.692026
681	CX3CR1+ Tems	0.201461	0	2.56961
682	KLF2+ Tcms	0.750829	0	1.32094
683	CX3CR1+ Tems	0.497327	0.00998539	2.65084
684	XCL1+ Trms	0.2602	0	1.31347
685	Teff	0.0155436	0.00976149	2.55532
686	Teff	0	0.511183	2.36509
687	GZMH+ Trms	0.34895	0	1.79979
688	Teff	0.00337841	0.262364	2.66854
689	CX3CR1+ Tems	0	0	2.57467
690	GZMH+ Trms	0.00288616	0.0629109	1.874
691	Teff	0	0.582123	2.0127
692	CX3CR1+ Tems	0.00684375	0	2.40017
693	GZMK+ Tcms	0.277057	0.935572	1.13644
694	GZMK+ Tcms	0	0	1.36295
695	Teff	0.187023	0.0100057	2.43035
696	GZMK+ Tcms	0	0	1.17614
697	GZMH+ Trms	0	0	0.811848
698	CX3CR1+ Tems	0.00545988	0	1.79092
699	CX3CR1+ Tems	0.00250629	0.132699	2.34408
700	GZMK+ Tcms	0.848154	0.0346972	1.33338
701	GZMH+ Trms	0	0	1.54464
702	GZMK+ Tcms	0.212031	0.484104	2.03673
703	CX3CR1+ Tems	0.0636506	0	2.56653
704	GZMK+ Tcms	0.0175757	1.2514	0.713196
705	GZMH+ Trms	0	0.705796	0.944873
706	Teff	0.441034	0	2.12272
707	Teff	0.198368	0.780306	2.44517
708	GZMH+ Trms	0	1.07016	1.53753
709	GZMK+ Tcms	1.0873	0.217682	1.82095
710	GZMH+ Trms	0	0	1.52841
711	Teff	0.00219014	0	2.40942
712	Teff	0	0	2.22047
713	GZMH+ Trms	0.442349	0	1.54323
714	GZMK+ Tcms	0	0	1.87669
715	Teff	0.00257223	0.00481266	2.60051
716	GZMK+ Tcms	0.037528	0.63694	1.16017
717	CX3CR1+ Tems	0.0078196	0.521219	1.7733
718	GZMK+ Tcms	0.00619771	0.0115616	1.14532
719	Teff	0.00424914	0.537078	2.62954
720	Teff	0.017181	0	2.46143
721	GZMK+ Tcms	0.0268051	0.0402531	0.381398
722	GZMH+ Trms	0	0	1.94992
723	CX3CR1+ Tems	0.00762487	0.00476554	2.46459
724	Texh	0.317484	1.43085	0.797494
725	GZMK+ Tcms	0	0.0129826	1.8474
726	Teff	0.0684946	0.520187	2.84057
727	Teff	0.0100991	0.435818	2.55178
728	GZMK+ Tcms	0.0184629	0.0737638	0.648396
729	GZMH+ Trms	0.310571	0.179335	0.878459
730	Teff	0.0114269	0	2.18861
731	CX3CR1+ Tems	0.00429545	0	2.30711
732	Teff	0.196067	0	2.61702
733	GZMK+ Tcms	0.245825	0	2.07499
734	Teff	0	0	2.28306
735	GZMK+ Tcms	0.0256222	0.00819818	0.6639
736	GZMK+ Tcms	0.00864091	0.458126	1.1095
737	CX3CR1+ Tems	0.00450627	0.22288	2.19546
738	Teff	0	0	2.61168
739	GZMK+ Tcms	0	0	1.8423
740	GZMK+ Tcms	0.0261537	0.0390462	0.995323
741	CX3CR1+ Tems	0	0.00536907	2.60946
742	CX3CR1+ Tems	0.00910192	0.264388	2.39637
743	Texh	0.00493945	0	1.48264
744	CX3CR1+ Tems	0.00916787	0.645794	2.14475
745	CX3CR1+ Tems	0.00503116	0.00314448	1.81309
746	CX3CR1+ Tems	0	0.691996	2.28423
747	XCL1+ Trms	0.172362	0	1.24196
748	GZMK+ Tcms	0.774458	0.0258953	1.37308
749	Teff	0	0.133972	2.09846
750	Teff	0	0	2.36077
751	GZMH+ Trms	0	0.757811	1.08438
752	CX3CR1+ Tems	0.332551	0.175755	0.891797
753	GZMH+ Trms	0	0.0373581	2.04102
754	CX3CR1+ Tems	0.00554676	0	2.50533
755	Teff	0	0.92473	2.37586
756	GZMH+ Trms	0	0	0.858083
757	KLF2+ Tcms	0.883612	0.0233016	1.90663
758	CX3CR1+ Tems	0	0	3.33485
759	Teff	0.00923247	0.0697456	2.47657
760	CX3CR1+ Tems	0.244799	0	2.23255
761	GZMK+ Tcms	0	1.15646	1.63422
762	GZMH+ Trms	0	0.474808	1.23092
763	Teff	0	0	2.47914
764	GZMH+ Trms	0	0	1.4252
765	GZMH+ Trms	0	0	0.897297
766	CX3CR1+ Tems	0	0.901164	2.00627
767	GZMH+ Trms	0.142388	0	1.0189
768	Teff	0	0	1.9129
769	GZMK+ Tcms	0	0	1.90338
770	CX3CR1+ Tems	0	1.19073	2.23698
771	Teff	0	0.0704082	1.90565
772	CX3CR1+ Tems	0	0.143057	2.22292
773	CX3CR1+ Tems	0	0	2.04037
774	CX3CR1+ Tems	0.021815	0.0135427	1.65568
775	CX3CR1+ Tems	0.0137404	0	2.91676
776	GZMK+ Tcms	0.0524069	0.373836	1.80248
777	Teff	0.00352373	0.0792987	2.39554
778	LEF1+ Tstem	0.00307655	2.20523	0.520167
779	Teff	0.240932	0	2.32468
780	LEF1+ Tstem	0.0127544	2.10791	0.266342
781	LEF1+ Tstem	0	0.0301439	0.754191
782	GZMK+ Tcms	0.0363397	0.00618818	1.54554
783	CX3CR1+ Tems	0	0.0195116	2.45392
784	GZMK+ Tcms	0	0.249741	0.65396
785	CX3CR1+ Tems	0.257981	0.0236864	1.5443
786	Teff	0	0.00428735	1.684
787	LEF1+ Tstem	0.0330933	2.50838	0.44095
788	CX3CR1+ Tems	0.17172	0.446778	2.15584
789	Teff	0	0	2.5617
790	LEF1+ Tstem	0.0125577	2.09898	0.389274
791	LEF1+ Tstem	0	2.34254	0.389247
792	LEF1+ Tstem	0	0.897611	0.464473
793	Teff	0	0	1.55646
794	CX3CR1+ Tems	0.54824	0.0205758	1.1422
795	LEF1+ Tstem	0	1.83729	0.955589
796	GZMK+ Tcms	0	0	1.08338
797	GZMK+ Tcms	0	0	1.30233
798	LEF1+ Tstem	0	0.665972	1.88418
799	CX3CR1+ Tems	0	0	2.36592
800	LEF1+ Tstem	0.00436088	1.8972	0.445297
801	GZMK+ Tcms	0	0.00508698	0.620647
802	Teff	0.00619399	0.00967428	2.22356
803	Teff	0	0.282557	2.06209
804	LEF1+ Tstem	0	1.50655	0.646269
805	CX3CR1+ Tems	0	0	1.8507
806	LEF1+ Tstem	0	2.86827	0.484948
807	Teff	0.00617952	0.372444	2.12624
808	GZMK+ Tcms	0	0.00537109	0.69793
809	LEF1+ Tstem	0	2.67364	0.209043
810	GZMK+ Tcms	0	0.649895	1.97846
811	LEF1+ Tstem	0	3.07221	0.237514
812	CX3CR1+ Tems	0.0614397	0.00848967	2.07751
813	Teff	0	0	2.48202
814	Teff	0	0	2.37877
815	LEF1+ Tstem	0	2.12012	0.355601
816	Teff	0	0.0783674	2.22991
817	Teff	0	0	2.30942
818	XCL1+ Trms	0	1.08379	0.357369
819	GZMK+ Tcms	0	0	2.07242
820	Teff	0	0.00341142	2.05355
821	CX3CR1+ Tems	0	0	2.30635
822	CX3CR1+ Tems	0	0	2.13649
823	LEF1+ Tstem	0	0	1.6322
824	CX3CR1+ Tems	0	0.756755	1.81162
825	GZMK+ Tcms	0	0.197357	0.922023
826	Teff	0	0	2.42099
827	Teff	0	0	2.28364
828	LEF1+ Tstem	0	2.72898	0.932348
829	Teff	0.00780825	0	2.19846
830	CX3CR1+ Tems	0	0	2.72858
831	Teff	0.00311544	0.0038943	2.65582
832	Teff	0.153611	0	2.65448
833	TLdys	0.223311	1.3776	1.15453
834	LEF1+ Tstem	0	2.4267	0.340991
835	LEF1+ Tstem	0	2.17287	0.628628
836	GZMH+ Trms	0	0.00726122	1.22922
837	LEF1+ Tstem	0	1.66312	0.81587
838	LEF1+ Tstem	0	2.61747	0.292333
839	CX3CR1+ Tems	0	0	2.34842
840	GZMK+ Tcms	0	0.536265	1.46885
841	CX3CR1+ Tems	0.00316183	0.368675	2.63555
842	CX3CR1+ Tems	0	0.249376	2.45994
843	GZMK+ Tcms	0.183236	0.0611369	1.85197
844	TLdys	0.00308628	1.2976	1.54829
845	CX3CR1+ Tems	0	0.492682	2.09575
846	GZMH+ Trms	0	0.00419431	1.76247
847	CX3CR1+ Tems	0.00789191	1.0495	1.29524
848	Teff	0	0	1.90517
849	LEF1+ Tstem	0.394407	2.53148	0.235709
850	Teff	0	0.891396	2.52071
851	GZMK+ Tcms	0	0.00481439	1.51626
852	LEF1+ Tstem	0.00572257	2.41568	0.598084
853	Teff	0	0.00461115	1.93232
854	Teff	0.410327	0.00361145	2.73049
855	CX3CR1+ Tems	0	0	1.86014
856	Teff	0	0	2.43159
857	GZMK+ Tcms	0.0132903	0.0127022	1.85014
858	GZMK+ Tcms	0	0.0125718	1.90949
859	CX3CR1+ Tems	0.304508	0.694364	1.53161
860	LEF1+ Tstem	0.00843205	2.6041	0.440961
861	CX3CR1+ Tems	0	0	2.11248
862	Teff	0	0.790586	2.44396
863	Teff	0	0	2.49388
864	LEF1+ Tstem	0	2.5751	0.48383
865	LEF1+ Tstem	0.00613948	2.35859	0.315853
866	LEF1+ Tstem	0	2.16138	0.343671
867	LEF1+ Tstem	0.0098972	1.66235	1.1026
868	Teff	0.00763196	0	2.49931
869	CX3CR1+ Tems	0.00979692	0.0243618	1.67524
870	Teff	0	0.808961	1.85534
871	GZMH+ Trms	0.0428234	0.0894571	0.735052
872	CX3CR1+ Tems	0.0221336	0.102502	2.57232
873	Teff	0	0	1.99029
874	CX3CR1+ Tems	0.00350949	0	2.09373
875	CX3CR1+ Tems	0	0	2.62829
876	GZMK+ Tcms	0	1.26094	1.85676
877	GZMK+ Tcms	0	1.3001	1.09057
878	GZMK+ Tcms	0	0.698978	1.92556
879	Teff	0	0	1.83241
880	LEF1+ Tstem	0	1.60243	0.0358881
881	LEF1+ Tstem	0.265722	0.974307	1.48435
882	CX3CR1+ Tems	0	0.00246551	2.99068
883	CX3CR1+ Tems	0	0.393117	1.90096
884	Teff	0	0.0332937	2.4844
885	Teff	0.256939	0.314422	1.95269
886	GZMK+ Tcms	0	0.380716	1.67914
887	Teff	0	0.983502	2.44704
888	LEF1+ Tstem	0.00234552	0.882766	0.00389787
889	LEF1+ Tstem	0.445207	2.66743	0.435158
890	CX3CR1+ Tems	0	0	1.92094
891	CX3CR1+ Tems	0.426822	0	2.15858
892	LEF1+ Tstem	0	1.67207	0.222189
893	CX3CR1+ Tems	0	0	2.69136
894	Teff	0	0.00315094	2.04537
895	CX3CR1+ Tems	0	0.49393	1.72489
896	Teff	0	0	2.49963
897	Teff	0	0.57102	1.29356
898	Teff	0.0155088	0.771572	2.64017
899	LEF1+ Tstem	0.265027	1.38428	0.450838
900	Teff	0	0.00497479	2.51168
901	CX3CR1+ Tems	0.290794	0.00554741	1.54861
902	LEF1+ Tstem	0.00434307	0.829255	0.0124044
903	LEF1+ Tstem	0.441474	1.46777	0.23637
904	CX3CR1+ Tems	0	0	1.91576
905	CX3CR1+ Tems	0	0	2.22222
906	LEF1+ Tstem	0	0	0.901759
907	Teff	0.00344276	0.0453538	2.29272
908	CX3CR1+ Tems	0	0.584968	1.86281
909	Teff	0	0	2.19462
910	CX3CR1+ Tems	0.318396	0	1.69119
911	Texh	0	1.03483	0.391575
912	CX3CR1+ Tems	0	0.582116	2.00623
913	CX3CR1+ Tems	0.00956083	0.80822	2.83181
914	GZMH+ Trms	0	0	2.11846
915	GZMK+ Tcms	0	0	1.59474
916	Teff	0	0	2.19601
917	Teff	0.396088	0.0128092	2.1064
918	CX3CR1+ Tems	0	0	2.47706
919	CX3CR1+ Tems	0	0.887205	1.77368
920	LEF1+ Tstem	0	1.22182	1.86788
921	CX3CR1+ Tems	0	0	2.34956
922	GZMK+ Tcms	0	0	1.26946
923	XCL1+ Trms	0	1.35845	0.417582
924	CX3CR1+ Tems	0	0	2.712
925	Teff	0	0	2.25487
926	CX3CR1+ Tems	0.00627028	0	2.20255
927	CX3CR1+ Tems	0	0.15878	2.49007
928	GZMK+ Tcms	0	2.41987	1.43726
929	CX3CR1+ Tems	0.338125	0	2.09823
930	Teff	0.00927154	0.0117237	2.17668
931	LEF1+ Tstem	0.00304485	0.59855	0.741201
932	CX3CR1+ Tems	0.258597	0.00578937	2.5081
933	Teff	0.458284	0.0772388	2.17248
934	CX3CR1+ Tems	0	0.00408937	1.68802
935	GZMK+ Tcms	0.00941299	0.441211	0.94958
936	GZMK+ Tcms	0	0	0.444811
937	GZMK+ Tcms	0	0.010154	1.34002
938	GZMK+ Tcms	0	0.570818	1.06439
939	CX3CR1+ Tems	0.00695417	0.354501	1.48394
940	TLdys	0.0717681	0.998522	0.401921
941	Teff	0.142331	0	2.17561
942	XCL1+ Trms	0.00400314	0.714227	0.833528
943	CX3CR1+ Tems	0	0.00287825	2.08996
944	CX3CR1+ Tems	0.350376	0	2.06632
945	Teff	0	0	1.84784
946	Teff	0	0	2.40251
947	CX3CR1+ Tems	0	0.662435	2.54918
948	Teff	0.00258381	0	2.03262
949	CX3CR1+ Tems	0	0.00748235	1.72617
950	Teff	0	0	2.40142
951	CX3CR1+ Tems	0	0.779366	2.28566
952	CX3CR1+ Tems	0	0	2.41447
953	CX3CR1+ Tems	0	0.00481413	2.16003
954	CX3CR1+ Tems	0	0	1.72143
955	CX3CR1+ Tems	0	0.713974	2.38698
956	Teff	0	0	2.39879
957	LEF1+ Tstem	0	2.79109	0.297137
958	CX3CR1+ Tems	0	0	2.7706
959	CX3CR1+ Tems	0	0.00375257	1.738
960	Teff	0	0	2.1419
961	GZMK+ Tcms	0.321983	0.484523	1.8337
962	CX3CR1+ Tems	0	0	2.01903
963	Teff	0.0130779	0.382492	2.05194
964	CX3CR1+ Tems	0	0.877328	2.6581
965	CX3CR1+ Tems	0	0.42269	2.36167
966	GZMK+ Tcms	0.00146806	0.100888	1.6493
967	XCL1+ Trms	0	1.70309	0.757832
968	CX3CR1+ Tems	0	0.591325	2.84736
969	Teff	0.465495	0.271414	2.35938
970	CX3CR1+ Tems	0	0	3.06519
971	Teff	0.0256877	0	2.2741
972	LEF1+ Tstem	0	2.81646	0.300362
973	CX3CR1+ Tems	0	0.588486	2.2301
974	CX3CR1+ Tems	0	0	2.49315
975	CX3CR1+ Tems	0.00153888	0.338581	2.65087
976	Teff	0	0.00412765	2.60438
977	LEF1+ Tstem	0.00816144	2.13081	0.326805
978	CX3CR1+ Tems	0	0	2.48883
979	Teff	0	0	2.35255
980	CX3CR1+ Tems	0	0	1.84647
981	GZMK+ Tcms	0	0	1.53815
982	CX3CR1+ Tems	0.00354455	0	2.17895
983	GZMH+ Trms	0	0.0036869	1.5445
984	LEF1+ Tstem	0	3.1114	0.377185
985	GZMK+ Tcms	0	0.669443	1.21505
986	CX3CR1+ Tems	0	0.00305585	2.34098
987	CX3CR1+ Tems	0	0.991516	2.15468
988	LEF1+ Tstem	0	3.30961	0.520593
989	GZMK+ Tcms	0.00290036	0.00725091	1.28429
990	CX3CR1+ Tems	0	0	2.69094
991	GZMK+ Tcms	0	0	2.00306
992	GZMK+ Tcms	0	0.00325888	2.44125
993	LEF1+ Tstem	0	0.816921	0.95836
994	CX3CR1+ Tems	0.0036852	0	2.2693
995	CX3CR1+ Tems	0.214626	0.0119479	1.84647
996	CX3CR1+ Tems	0	0	2.89283
997	LEF1+ Tstem	0.335105	1.10466	1.77263
998	CX3CR1+ Tems	0	0.0050955	2.10603
999	LEF1+ Tstem	0.00900259	2.17532	0.340459
1000	CX3CR1+ Tems	0	0	3.07284
1001	CX3CR1+ Tems	0	0	2.14533
1002	CX3CR1+ Tems	0.602312	0	2.3153
1003	LEF1+ Tstem	0	2.76827	0.188824
1004	Teff	0	0	2.38333
1005	LEF1+ Tstem	0	0.619864	1.0109
1006	CX3CR1+ Tems	0	0	2.65282
1007	GZMK+ Tcms	0	0.954966	1.17902
1008	LEF1+ Tstem	0	2.56318	0.235393
1009	Teff	0.00272374	0	2.04643
1010	LEF1+ Tstem	0	2.90779	0.0013393
1011	GZMH+ Trms	0	1.03581	1.68284
1012	LEF1+ Tstem	0.0745771	2.39014	0.637274
1013	LEF1+ Tstem	0	2.19939	0.279157
1014	CX3CR1+ Tems	0	0	2.16488
1015	Teff	0	0	2.16294
1016	CX3CR1+ Tems	0	0.843218	2.08722
1017	CX3CR1+ Tems	0	0.00460667	1.86552
1018	CX3CR1+ Tems	0	0	2.0223
1019	CX3CR1+ Tems	0.00791137	0.0530872	2.02932
1020	LEF1+ Tstem	0	0.806315	0.511613
1021	LEF1+ Tstem	0.0194183	2.38507	0.290369
1022	LEF1+ Tstem	0	0.603283	1.36345
1023	Teff	0.068384	0.0591955	2.48408
1024	LEF1+ Tstem	0.00814142	2.55014	0.468086
1025	Teff	0	0.538991	2.35349
1026	GZMK+ Tcms	0.129734	0.00502145	1.28428
1027	GZMK+ Tcms	0	0	0.82219
1028	Teff	0	0	2.58072
1029	Teff	0	0	2.55961
1030	Teff	0	0.0268697	2.22814
1031	CX3CR1+ Tems	0	0	1.99878
1032	Teff	0	0	2.1655
1033	CX3CR1+ Tems	0	0.00252913	2.70862
1034	CX3CR1+ Tems	0.00294542	0.445445	1.69619
1035	CX3CR1+ Tems	0	0.540106	2.01776
1036	CX3CR1+ Tems	0.00278949	0	2.30798
1037	GZMK+ Tcms	0	0.407591	1.29356
1038	Teff	0.0169668	0.00366206	1.45691
1039	CX3CR1+ Tems	0	0	2.27109
1040	LEF1+ Tstem	0	0.828551	1.14165
1041	Teff	0	0	2.33986
1042	Teff	0	0	2.47066
1043	LEF1+ Tstem	0.00711378	2.72389	0.222486
1044	CX3CR1+ Tems	0	0.249756	1.76265
1045	GZMK+ Tcms	0	0	0.96602
1046	CX3CR1+ Tems	0.0365512	0.0237665	1.60205
1047	CX3CR1+ Tems	0.0110223	0	2.47305
1048	Teff	0	0.0243063	2.45472
1049	Teff	0.00847189	0	2.09527
1050	LEF1+ Tstem	0.00311501	1.15169	1.09276
1051	XCL1+ Trms	0	0.140197	0.713651
1052	LEF1+ Tstem	0	2.25052	0.76939
1053	CX3CR1+ Tems	0	0	2.82209
1054	Teff	0	0	2.21901
1055	CX3CR1+ Tems	0	0	2.85775
1056	CX3CR1+ Tems	0	0	2.3121
1057	LEF1+ Tstem	0	3.40856	0.260785
1058	CX3CR1+ Tems	0	0	1.91755
1059	CX3CR1+ Tems	0	0	2.91154
1060	CX3CR1+ Tems	0	0	2.0644
1061	Teff	0	0.870279	2.05076
1062	CX3CR1+ Tems	0	0	2.02839
1063	GZMK+ Tcms	0.442952	0.00918605	1.1196
1064	CX3CR1+ Tems	0	0	2.4108
1065	CX3CR1+ Tems	0	0	2.04603
1066	CX3CR1+ Tems	0	0	2.40477
1067	Teff	0.520934	0.0760634	2.00377
1068	LEF1+ Tstem	0	1.8892	0
1069	Teff	0	0	2.3564
1070	CX3CR1+ Tems	0	0	1.92311
1071	CX3CR1+ Tems	0	0	1.70956
1072	Teff	0	0.0193967	2.61663
1073	CX3CR1+ Tems	0	0	2.53038
1074	CX3CR1+ Tems	0	0	2.58211
1075	CX3CR1+ Tems	0.504834	0.0144641	2.58744
1076	Teff	0.240871	0	2.42785
1077	LEF1+ Tstem	0.00288208	2.09328	0.341627
1078	LEF1+ Tstem	0	3.02678	0.435892
1079	LEF1+ Tstem	0	1.85656	0.291901
1080	GZMK+ Tcms	0	0.221236	0.799553
1081	Teff	0	0	1.99634
1082	LEF1+ Tstem	0	2.91657	0.316111
1083	CX3CR1+ Tems	0	0.00369647	1.78233
1084	CX3CR1+ Tems	0.142519	0	2.26664
1085	LEF1+ Tstem	0	0.910125	1.36521
1086	Teff	0	0.0230483	2.53618
1087	CX3CR1+ Tems	0	0	1.96591
1088	CX3CR1+ Tems	0	0.0170159	2.01294
1089	LEF1+ Tstem	0.017327	2.51226	0.154468
1090	GZMK+ Tcms	0.00448199	0.0440936	1.24572
1091	LEF1+ Tstem	0	2.9285	0.201047
1092	GZMK+ Tcms	0	0.323804	0.412709
1093	CX3CR1+ Tems	0	0.541717	2.14449
1094	LEF1+ Tstem	0	1.11877	0.933318
1095	Teff	0	0	2.19605
1096	GZMK+ Tcms	0.272932	0.0145373	1.53161
1097	Teff	0	0.377936	1.69048
1098	Teff	0.320085	0	2.48476
1099	LEF1+ Tstem	0.00374687	1.78499	0.325981
1100	Teff	0	1.49989	2.26586
1101	GZMK+ Tcms	0	0.713047	0.640103
1102	CX3CR1+ Tems	0.00252256	1.04491	2.49788
1103	GZMK+ Tcms	0.00512429	0.0506028	0.529203
1104	CX3CR1+ Tems	0	0	2.03381
1105	GZMK+ Tcms	0.0106933	0.019876	1.19764
1106	CX3CR1+ Tems	0	0	2.34298
1107	Teff	0.0105544	0.00985176	2.22164
1108	Teff	0	0.00368836	2.38072
1109	LEF1+ Tstem	0.0067736	0.900729	0.971928
1110	CX3CR1+ Tems	0	0.534801	2.62043
1111	CX3CR1+ Tems	0	0.049368	2.24716
1112	LEF1+ Tstem	0	1.91974	0.711399
1113	LEF1+ Tstem	0	0	1.03186
1114	CX3CR1+ Tems	0.00833728	0	2.59563
1115	Teff	0.00276579	0.00691447	2.52293
1116	Teff	0.199877	0	2.57502
1117	GZMK+ Tcms	0.00489517	0.16043	1.66339
1118	CX3CR1+ Tems	0	0.480501	2.23133
1119	LEF1+ Tstem	0	2.1422	0.42289
1120	LEF1+ Tstem	0.00874978	1.45815	0.377761
1121	LEF1+ Tstem	0	1.51785	0.687913
1122	LEF1+ Tstem	0	2.06689	0.531858
1123	CX3CR1+ Tems	0.169454	0	2.63055
1124	GZMK+ Tcms	0	1.14578	1.1408
1125	Teff	0.00269659	0.00337073	2.42409
1126	GZMK+ Tcms	0.0107238	0.592779	2.02913
1127	Teff	0.330088	0.565209	1.86817
1128	CX3CR1+ Tems	0.00338195	0.045079	2.74968
1129	LEF1+ Tstem	0	0.0309355	0.248581
1130	GZMK+ Tcms	0	0.0381263	1.31413
1131	GZMK+ Tcms	0.00279519	0.2239	1.37836
1132	CX3CR1+ Tems	0.0763654	0	2.4146
1133	GZMK+ Tcms	0	0.879495	1.48948
1134	LEF1+ Tstem	0.00367134	2.30145	0.492707
1135	Teff	0.396167	0.0176009	2.10995
1136	CX3CR1+ Tems	0	0.00660786	1.89721
1137	LEF1+ Tstem	0.00576743	2.8665	0.522539
1138	GZMK+ Tcms	0.00516387	0.698807	1.32822
1139	GZMK+ Tcms	0	0.876053	1.23712
1140	LEF1+ Tstem	0	2.44229	0.400253
1141	LEF1+ Tstem	0.00284466	1.71939	0.319892
1142	CX3CR1+ Tems	0	0.00486346	1.93816
1143	CX3CR1+ Tems	0.00938788	0.0342864	2.60822
1144	GZMH+ Trms	0	0	1.94192
1145	GZMK+ Tcms	0.447627	0.33341	1.36807
1146	Teff	0.0058235	0	2.61573
1147	Teff	0.00415563	0.0408328	2.48688
1148	CX3CR1+ Tems	0	0.0545702	2.37282
1149	LEF1+ Tstem	0	3.12302	0.470006
1150	CX3CR1+ Tems	0	0.0513093	2.01312
1151	GZMK+ Tcms	0.0245706	0.216883	1.89044
1152	CX3CR1+ Tems	0	0	2.42212
1153	LEF1+ Tstem	0.0547643	2.03105	0.383654
1154	Teff	0.011487	0.0108329	2.3231
1155	GZMK+ Tcms	0.415897	0.74014	1.5544
1156	GZMK+ Tcms	0	0.0333784	0.834375
1157	CX3CR1+ Tems	0	0	1.95741
1158	Teff	0.00547556	0.00684446	2.62258
1159	Teff	0.00232798	0.0173267	2.4246
1160	Teff	0	0	2.44589
1161	CX3CR1+ Tems	0	0.528353	2.78154
1162	CX3CR1+ Tems	0	0.0950317	2.32458
1163	LEF1+ Tstem	0	0.791267	0.364703
1164	Teff	0	0	2.19488
1165	GZMK+ Tcms	0.00605042	0.022467	1.43816
1166	GZMK+ Tcms	0	0.447803	2.37642
1167	LEF1+ Tstem	0.00457017	1.63311	0.532795
1168	LEF1+ Tstem	0	2.39252	0.710104
1169	LEF1+ Tstem	0	0.162684	0.77358
1170	GZMK+ Tcms	0	0.165177	0.910529
1171	Teff	0.381003	0.46651	2.15711
1172	LEF1+ Tstem	0.283692	1.57292	0.265022
1173	LEF1+ Tstem	0	3.30291	0.432416
1174	LEF1+ Tstem	0	1.58132	0.220268
1175	CX3CR1+ Tems	0	0	2.45227
1176	Teff	0.339829	0.0119375	2.23559
1177	Teff	0	0.355819	2.41019
1178	LEF1+ Tstem	0	2.50293	0.825449
1179	LEF1+ Tstem	0	1.88409	0.433341
1180	CX3CR1+ Tems	0.224445	0.376817	2.46562
1181	LEF1+ Tstem	0	3.18028	0.492713
1182	GZMK+ Tcms	0.00719572	0.0356662	1.4182
1183	CX3CR1+ Tems	0	0.0297454	2.51043
1184	CX3CR1+ Tems	0.00312103	0.026953	2.56253
1185	Teff	0.0116104	0.00964434	2.40194
1186	CX3CR1+ Tems	0.134786	0	1.8981
1187	CX3CR1+ Tems	0	0.0680763	2.2036
1188	LEF1+ Tstem	0	2.21397	0.31593
1189	LEF1+ Tstem	0	2.08491	0.559709
1190	LEF1+ Tstem	0.00203773	1.66771	0.195816
1191	GZMK+ Tcms	0	0.00870662	1.19459
1192	CX3CR1+ Tems	0.0106249	0.380776	1.78339
1193	CX3CR1+ Tems	0.0054358	0.12481	2.65527
1194	Teff	0	0.0039641	2.47308
1195	LEF1+ Tstem	0.00861961	2.97761	0.264675
1196	LEF1+ Tstem	0	3.00747	0.220492
1197	LEF1+ Tstem	0.0100499	2.05995	0.211403
1198	Teff	0	0.0422898	2.87226
1199	Teff	0.160836	0.0270258	2.95378
1200	CX3CR1+ Tems	0	0	2.57281
1201	Teff	0.00326348	0.431337	2.69997
1202	CX3CR1+ Tems	0.0111183	0.510292	2.1802
1203	GZMK+ Tcms	0	0.0110312	1.12792
1204	GZMK+ Tcms	0	0.108684	1.31326
1205	LEF1+ Tstem	0.00336155	0.795679	0.746965
1206	XCL1+ Trms	0.418053	1.60594	0.423087
1207	GZMK+ Tcms	0.677875	0.609243	1.757
1208	Teff	0.0066841	0.0165729	2.75362
1209	CX3CR1+ Tems	0.258029	0.00363929	2.37418
1210	CX3CR1+ Tems	0.194949	0.571874	1.83416
1211	LEF1+ Tstem	0	2.7948	0.461071
1212	CX3CR1+ Tems	0	0.0187242	1.96663
1213	GZMK+ Tcms	0	0.00436914	0.628264
1214	LEF1+ Tstem	0	2.39318	0.393041
1215	GZMK+ Tcms	0.00256239	0.570278	1.33489
1216	Teff	0	1.00879	2.09623
1217	GZMK+ Tcms	0.0213664	0.0202497	1.5863
1218	LEF1+ Tstem	0	2.00201	0.339231
1219	CX3CR1+ Tems	0.0335652	0.0173051	2.39177
1220	CX3CR1+ Tems	0.0034553	0.00431912	2.60303
1221	CX3CR1+ Tems	0.00733287	0.0227922	2.17651
1222	CX3CR1+ Tems	0	0	1.84296
1223	LEF1+ Tstem	0.0044843	1.48391	0.478082
1224	CX3CR1+ Tems	0	0.683822	1.39421
1225	GZMK+ Tcms	0.0208184	0.434138	1.96142
1226	LEF1+ Tstem	0.00790426	2.7702	0.422351
1227	Teff	0.175889	0	2.28503
1228	CX3CR1+ Tems	0.00359293	0.055511	1.9347
1229	GZMH+ Trms	0.00324051	0.221056	1.72699
1230	CX3CR1+ Tems	0.359533	0.0131057	2.26525
1231	LEF1+ Tstem	0	2.33058	0.67306
1232	LEF1+ Tstem	0	1.9967	0.385922
1233	CX3CR1+ Tems	0.277116	0.0622075	1.79275
1234	Teff	0	0	1.82397
1235	Teff	0.0050967	0.00637087	2.22785
1236	CX3CR1+ Tems	0	0	2.00866
1237	GZMK+ Tcms	0.00294501	0.38027	1.5955
1238	Teff	0	0.386676	1.97331
1239	CX3CR1+ Tems	0.088235	1.07369	1.76012
1240	LEF1+ Tstem	0.00710659	2.64651	0.3386
1241	CX3CR1+ Tems	0.00380404	0.0189314	2.07995
1242	Teff	0	0.750472	2.41816
1243	GZMK+ Tcms	0.00647096	0.0316096	1.19641
1244	CX3CR1+ Tems	0	0	2.43278
1245	GZMK+ Tcms	0.00722045	0.148643	1.88446
1246	LEF1+ Tstem	0	2.16723	0.650159
1247	CX3CR1+ Tems	0	0.0223567	2.66519
1248	GZMK+ Tcms	0.683906	0.875226	0.785001
1249	LEF1+ Tstem	0.00414635	0.501009	0.184004
1250	CX3CR1+ Tems	0	0.00650807	1.96266
1251	LEF1+ Tstem	0	0.391429	0.637443
1252	CX3CR1+ Tems	0	0.619014	2.7217
1253	Teff	0.447623	0	2.16417
1254	CX3CR1+ Tems	0.266651	0.0281872	1.9051
1255	Teff	0.390884	0.00289308	2.23755
1256	CX3CR1+ Tems	0	0	2.13034
1257	CX3CR1+ Tems	0.079494	0.0296687	2.34751
1258	LEF1+ Tstem	0	2.25512	0.448631
1259	GZMK+ Tcms	0	1.19317	0.0757636
1260	LEF1+ Tstem	0	2.01675	0.275184
1261	Teff	0.00342969	0.0212735	2.45026
1262	GZMK+ Tcms	0.0131715	0.116424	1.74949
1263	LEF1+ Tstem	0	2.45319	0.237337
1264	Teff	0.00413596	0.00779501	2.0871
1265	Teff	0	0.0142327	2.46156
1266	GZMK+ Tcms	0.394843	0	1.3357
1267	LEF1+ Tstem	0.4801	1.75945	0.226728
1268	Teff	0	0	2.42893
1269	LEF1+ Tstem	0.00588223	2.26107	0.652152
1270	GZMK+ Tcms	0.0055754	0.527585	2.23929
1271	LEF1+ Tstem	0.595958	2.34236	0.726192
1272	LEF1+ Tstem	0	2.683	0.380407
1273	CX3CR1+ Tems	0	0.606847	2.38048
1274	LEF1+ Tstem	0	2.29664	0.29437
1275	LEF1+ Tstem	0.00546543	0.918616	0.546308
1276	LEF1+ Tstem	0	2.24039	0.388991
1277	GZMK+ Tcms	0	0	1.31762
1278	CX3CR1+ Tems	0	0	2.5424
1279	LEF1+ Tstem	0.00408145	2.05572	0.455085
1280	Teff	0.00409253	0	2.44434
1281	LEF1+ Tstem	0.00945541	0.779903	0.701278
1282	CX3CR1+ Tems	0	0	2.04472
1283	Teff	0	0.023853	2.47562
1284	XCL1+ Trms	0	1.5569	0.256548
1285	CX3CR1+ Tems	0.0107837	0.613538	2.30743
1286	Teff	0	0.0131953	2.35888
1287	Teff	0.00464397	0.0286691	2.13651
1288	Teff	0	0.582362	2.50558
1289	CX3CR1+ Tems	0.0115799	0	2.7128
1290	CX3CR1+ Tems	0	0.215921	1.94937
1291	LEF1+ Tstem	0	3.34651	0.480215
1292	Teff	0.0028392	0.0176456	2.86105
1293	Teff	0.011474	0.81195	2.19119
1294	CX3CR1+ Tems	0	0	2.28312
1295	CX3CR1+ Tems	0.250916	0.44225	1.65169
1296	Teff	0.00630419	0.00794234	2.71452
1297	LEF1+ Tstem	0	2.27194	0.223769
1298	LEF1+ Tstem	0.00521409	3.40514	0.439076
1299	GZMK+ Tcms	0	1.31485	1.31457
1300	CX3CR1+ Tems	0	0.00367199	2.19897
1301	LEF1+ Tstem	0	2.96326	0.45218
1302	LEF1+ Tstem	0	1.25431	0.364628
1303	CX3CR1+ Tems	0	0	2.32441
1304	CX3CR1+ Tems	0.0659965	0.717763	2.07502
1305	CX3CR1+ Tems	0.336591	0.576078	2.30948
1306	Teff	0	0.0193298	2.18981
1307	Teff	0.0063374	0.00399225	2.38874
1308	LEF1+ Tstem	0	2.93097	0.209429
1309	Teff	0	0.00786983	2.44662
1310	CX3CR1+ Tems	0	0.0214248	2.73128
1311	LEF1+ Tstem	0	2.05348	0.0101615
1312	GZMK+ Tcms	0.190145	0.386581	1.12225
1313	LEF1+ Tstem	0	2.3483	0.263363
1314	Teff	0.293006	0.00697798	2.79285
1315	GZMK+ Tcms	0	0.568463	1.95834
1316	GZMK+ Tcms	0.0213735	0.455901	1.65317
1317	CX3CR1+ Tems	0	0.00568607	2.38668
1318	Teff	0.0151477	0.0113722	2.23306
1319	Teff	0.00507502	0	2.418
1320	CX3CR1+ Tems	0.00271955	0.00675326	2.30483
1321	GZMK+ Tcms	0.360718	0	1.57112
1322	GZMK+ Tcms	0	0.238851	1.53672
1323	GZMH+ Trms	0	0.0426899	0.884386
1324	TLdys	0	0.407702	2.6476
1325	Teff	0.159036	0.0265792	2.77209
1326	Teff	0	0.464209	1.96518
1327	CX3CR1+ Tems	0	0.00353752	2.73754
1328	LEF1+ Tstem	0.00780462	3.0713	0.261629
1329	LEF1+ Tstem	0	2.67839	0.350753
1330	LEF1+ Tstem	0	2.71112	0.505174
1331	GZMK+ Tcms	0	0.0145354	1.12819
1332	LEF1+ Tstem	0.00656462	3.08874	0.265034
1333	LEF1+ Tstem	0	1.89782	0.34194
1334	LEF1+ Tstem	0.0077216	0.974146	0.442774
1335	CX3CR1+ Tems	0	0.342543	2.47457
1336	CX3CR1+ Tems	0.00290867	0.00363584	2.38282
1337	CX3CR1+ Tems	0.00236998	0.0146744	1.97037
1338	LEF1+ Tstem	0.50014	2.86724	0.390334
1339	CX3CR1+ Tems	0.0271259	0.0114702	2.49931
1340	CX3CR1+ Tems	0.419122	0.0243444	1.85355
1341	CX3CR1+ Tems	0.469735	0.167722	2.37067
1342	LEF1+ Tstem	0	1.52206	0.744351
1343	Teff	0.134345	0.0268175	2.58866
1344	CX3CR1+ Tems	0	0.518851	2.57654
1345	CX3CR1+ Tems	0	0.0297483	1.64285
1346	Teff	0.00282292	0.0279372	1.95479
1347	Teff	0.00235904	0.00294881	2.60715
1348	Teff	0.0030228	0.007557	2.64635
1349	Teff	0	0	2.41932
1350	GZMK+ Tcms	0.0110947	0.0533593	1.61874
1351	GZMK+ Tcms	0.137115	0.0247981	1.40638
1352	Teff	0.00426326	0.5021	2.43534
1353	CX3CR1+ Tems	0.0101154	0.0800063	1.79809
1354	Teff	0	0.72474	2.36835
1355	GZMK+ Tcms	0.0977968	0.0105985	0.787306
1356	Teff	0.00723902	0.0226629	2.52132
1357	Teff	0.00289808	0	2.47709
1358	GZMK+ Tcms	0.154981	0.014881	1.99709
1359	CX3CR1+ Tems	0	0.0227602	2.20386
1360	LEF1+ Tstem	0	1.27384	0.269308
1361	GZMK+ Tcms	0	0.0111432	1.65467
1362	LEF1+ Tstem	0	2.69605	0.776258
1363	LEF1+ Tstem	0.00648774	1.87902	0.38945
1364	LEF1+ Tstem	0.409831	3.01355	0.15678
1365	CX3CR1+ Tems	0.0030318	0	1.71639
1366	LEF1+ Tstem	0	1.65777	0.441749
1367	GZMK+ Tcms	0.0144138	0.0177039	1.89699
1368	CX3CR1+ Tems	0.00280568	0.337972	2.29591
1369	CX3CR1+ Tems	0.470929	0	2.63721
1370	LEF1+ Tstem	0	1.12915	0.417602
1371	CX3CR1+ Tems	0.00913978	0.723419	1.82841
1372	Teff	0	0.162662	2.03635
1373	LEF1+ Tstem	0.00941059	2.77445	0.193454
1374	LEF1+ Tstem	0.302645	2.22781	0.615235
1375	CX3CR1+ Tems	0	0.198226	1.53105
1376	GZMK+ Tcms	0	0.115123	1.10419
1377	Teff	0	0.0269995	2.40524
1378	Teff	0	0	2.20974
1379	GZMK+ Tcms	0.0335785	0.00622384	1.54986
1380	Teff	0.273436	0	1.53011
1381	LEF1+ Tstem	0.0100355	2.10658	0.418708
1382	Teff	0.00253607	0.00317009	2.55001
1383	LEF1+ Tstem	0	2.70117	0.0293282
1384	CX3CR1+ Tems	0.00456371	0.00570464	2.56226
1385	Teff	0.00380108	0.0774901	1.66928
1386	CX3CR1+ Tems	0	0.056621	2.37252
1387	Teff	0	0	2.11988
1388	GZMK+ Tcms	0	0.581335	1.30588
1389	LEF1+ Tstem	0.0181912	2.82108	0.532573
1390	LEF1+ Tstem	0.0107814	1.24903	0.98452
1391	LEF1+ Tstem	0	3.24348	0.361361
1392	GZMK+ Tcms	0	0.0362524	1.31574
1393	LEF1+ Tstem	0	3.20628	0.264426
1394	GZMK+ Tcms	0.0048998	0.0182278	1.58376
1395	Teff	0.00236085	0.0146184	2.46773
1396	CX3CR1+ Tems	0.0237912	0	2.14485
1397	LEF1+ Tstem	0.0149891	2.52777	0.0987469
1398	GZMK+ Tcms	0.070543	0.600142	1.75464
1399	LEF1+ Tstem	0	1.61377	0.385815
1400	LEF1+ Tstem	0.538049	3.29831	0.438108
1401	LEF1+ Tstem	0	1.06474	0.386707
1402	GZMK+ Tcms	0	0.0309372	1.09551
1403	CX3CR1+ Tems	0	0	2.73882
1404	Teff	0	0.00989142	2.197
1405	CX3CR1+ Tems	0	0.0540609	2.55763
1406	LEF1+ Tstem	0.00346961	2.73583	0.133867
1407	GZMK+ Tcms	0.117218	0.649938	1.52655
1408	LEF1+ Tstem	0	2.97206	0.541512
1409	CX3CR1+ Tems	0	0.442573	2.50021
1410	LEF1+ Tstem	0.00464788	2.398	0.434492
1411	Teff	0	0	2.02411
1412	GZMK+ Tcms	0.0195735	0.00824333	1.60724
1413	CX3CR1+ Tems	0	0	2.14937
1414	GZMK+ Tcms	0	0.818608	1.53472
1415	GZMK+ Tcms	0.00362528	0.164752	1.63648
1416	LEF1+ Tstem	0.00772	2.37814	0.777202
1417	CX3CR1+ Tems	0.00247098	0.837044	2.19237
1418	LEF1+ Tstem	0.0160437	2.00767	0.419313
1419	GZMK+ Tcms	0.270185	0.030549	1.48828
1420	GZMK+ Tcms	0.300428	0.66847	1.96125
1421	GZMK+ Tcms	0	0.0302617	1.20058
1422	CX3CR1+ Tems	0	0	1.90621
1423	LEF1+ Tstem	0	1.75414	1.4574
1424	Teff	0	0.526715	1.96794
1425	Teff	0	0.00944977	2.15361
1426	LEF1+ Tstem	0.00338578	2.42916	0.453625
1427	GZMK+ Tcms	0	1.37388	1.38711
1428	XCL1+ Trms	0	0.0206663	1.60302
1429	LEF1+ Tstem	0.0130488	2.73171	0.207118
1430	LEF1+ Tstem	0	2.41889	0.363622
1431	CX3CR1+ Tems	0	0	1.83908
1432	CX3CR1+ Tems	0.0115099	0.0215811	2.29107
1433	CX3CR1+ Tems	0	0.0168316	2.77576
1434	CX3CR1+ Tems	0.140372	0	2.38754
1435	LEF1+ Tstem	0	1.95569	0.856724
1436	LEF1+ Tstem	0	3.23491	0.352808
1437	Teff	0	0	2.60117
1438	Teff	0	0.0476492	2.87832
1439	CX3CR1+ Tems	0	0	2.84283
1440	GZMK+ Tcms	0	0.849879	2.01579
1441	CX3CR1+ Tems	0.00929724	0	2.22036
1442	LEF1+ Tstem	0.00342956	3.18971	0.241313
1443	LEF1+ Tstem	0.00204885	2.55803	0.530718
1444	CX3CR1+ Tems	0.0101096	0.637513	2.20739
1445	CX3CR1+ Tems	0	0.659813	2.026
1446	Teff	0	0.0104289	2.67323
1447	LEF1+ Tstem	0.527056	3.3401	0.392923
1448	CX3CR1+ Tems	0	0.127089	2.15518
1449	CX3CR1+ Tems	0.00761963	0.566073	1.80862
1450	CX3CR1+ Tems	0	0	2.17928
1451	LEF1+ Tstem	0.0154135	3.23326	0.342204
1452	GZMK+ Tcms	0	0	1.4714
1453	CX3CR1+ Tems	0	0.0427743	2.21586
1454	LEF1+ Tstem	0	1.59738	0.486969
1455	LEF1+ Tstem	0.00305422	1.65462	0.281425
1456	CX3CR1+ Tems	0.460017	0	2.68468
1457	CX3CR1+ Tems	0	0.00747675	2.56605
1458	CX3CR1+ Tems	0.495194	0.0229873	2.40153
1459	Teff	0.00414391	0.0103598	2.50646
1460	CX3CR1+ Tems	0	0.0353997	2.44414
1461	LEF1+ Tstem	0	1.92708	0.178357
1462	Teff	0	0.00645876	2.64589
1463	GZMK+ Tcms	0.521108	0.028616	2.17544
1464	LEF1+ Tstem	0	1.98107	0.222606
1465	LEF1+ Tstem	0	2.32559	0.422246
1466	XCL1+ Trms	0	0.0975762	0.92463
1467	CX3CR1+ Tems	0	0.485926	2.03925
1468	Teff	0.00216471	0.380686	2.38095
1469	LEF1+ Tstem	0.00963531	1.87441	1.26012
1470	GZMK+ Tcms	0	0	1.9564
1471	CX3CR1+ Tems	0	0.00531214	2.44451
1472	GZMK+ Tcms	0	0.380123	1.63076
1473	GZMK+ Tcms	0.0312844	0.603126	1.88997
1474	Teff	0	0.629419	1.78703
1475	LEF1+ Tstem	0	1.30021	0.679229
1476	CX3CR1+ Tems	0	0.754972	2.61759
1477	GZMK+ Tcms	0.393377	0.138963	1.2366
1478	CX3CR1+ Tems	0.00580658	0	2.34676
1479	LEF1+ Tstem	0	0.770511	1.03711
1480	CX3CR1+ Tems	0.00687145	0	1.97219
1481	GZMK+ Tcms	0.379672	0.641926	1.46598
1482	LEF1+ Tstem	0	3.2039	0.442899
1483	CX3CR1+ Tems	0	0.0200554	2.53222
1484	GZMK+ Tcms	0	0.0297484	0.946655
1485	GZMK+ Tcms	0	0.571804	0.864371
1486	CX3CR1+ Tems	0	0	2.21792
1487	GZMK+ Tcms	0	0.0181639	1.82917
1488	CX3CR1+ Tems	0	0.020683	2.1982
1489	Teff	0.209053	0	2.65482
1490	LEF1+ Tstem	0	3.02678	0.0724929
1491	LEF1+ Tstem	0	1.88255	0.468746
1492	CX3CR1+ Tems	0	0.0627889	2.7194
1493	GZMK+ Tcms	0.00381179	0.50885	1.46571
1494	Teff	0	0.0370048	2.79675
1495	CX3CR1+ Tems	0	0	2.24994
1496	LEF1+ Tstem	0.00278708	1.86908	0.739363
1497	CX3CR1+ Tems	0.00432877	0.00541096	2.28964
1498	GZMK+ Tcms	0.00315935	0.961978	1.55546
1499	GZMK+ Tcms	0	0.0577081	1.44799
1500	LEF1+ Tstem	0.00562437	2.73219	0.50361
1501	CX3CR1+ Tems	0	0.0303503	1.89975
1502	CX3CR1+ Tems	0	0.752876	2.38096
1503	LEF1+ Tstem	0.00295394	2.67411	0.494499
1504	CX3CR1+ Tems	0.120652	0.378811	2.33944
1505	LEF1+ Tstem	0.0109765	1.66695	1.09338
1506	CX3CR1+ Tems	0	0.00458326	1.94311
1507	LEF1+ Tstem	0	3.086	0.395971
1508	LEF1+ Tstem	0.0205239	1.97301	0.460421
1509	LEF1+ Tstem	0	1.40827	0.522387
1510	LEF1+ Tstem	0.0107531	2.86256	0.293105
1511	LEF1+ Tstem	0	3.21874	0.338224
1512	Teff	0.379941	0.017178	2.39923
1513	Teff	0	0.0128806	1.96317
1514	LEF1+ Tstem	0.00827952	3.24026	0.206904
1515	Teff	0.01059	0.305751	2.15973
1516	LEF1+ Tstem	0	2.30345	0.404457
1517	LEF1+ Tstem	0	2.13573	0.272913
1518	CX3CR1+ Tems	0.0414649	0.00893338	1.83151
1519	CX3CR1+ Tems	0.565396	0	2.88312
1520	GZMK+ Tcms	0.00675747	0.340787	1.00644
1521	CX3CR1+ Tems	0	0.00923589	2.464
1522	GZMK+ Tcms	0.00258968	0.391372	1.57426
1523	LEF1+ Tstem	0	2.49773	0.557602
1524	GZMK+ Tcms	0	0.0299294	1.48996
1525	GZMK+ Tcms	0	0.106375	1.43717
1526	CX3CR1+ Tems	0.00389422	0.11491	2.15729
1527	CX3CR1+ Tems	0.279365	0	2.0131
1528	LEF1+ Tstem	0.00236303	2.53978	0.37443
1529	CX3CR1+ Tems	0.418422	0.00674399	2.18476
1530	GZMK+ Tcms	0	0.681812	0.892176
1531	CX3CR1+ Tems	0	0.0394243	2.24582
1532	CX3CR1+ Tems	0.00184777	0.0515376	2.45792
1533	CX3CR1+ Tems	0	0	1.99587
1534	LEF1+ Tstem	0	2.2562	0.243303
1535	CX3CR1+ Tems	0.00450352	0.0111655	2.04027
1536	Teff	0.00453428	0.016632	2.55842
1537	GZMK+ Tcms	0.209783	0.0805092	1.84035
1538	GZMK+ Tcms	0	0.719873	1.68665
1539	GZMK+ Tcms	0	0.405409	1.34517
1540	LEF1+ Tstem	0.00453981	2.02121	0.0111048
1541	GZMK+ Tcms	0	0.0114466	1.30371
1542	CX3CR1+ Tems	0	0.0819745	1.20028
1543	LEF1+ Tstem	0.00717332	1.13867	0.257353
1544	Teff	0.0973677	0	2.55123
1545	Teff	0.00329126	0	2.33952
1546	LEF1+ Tstem	0	0.071454	0.474741
1547	LEF1+ Tstem	0.395935	2.57009	0.235678
1548	CX3CR1+ Tems	0	0.0269997	2.58396
1549	LEF1+ Tstem	0.00767495	0.87055	0.395999
1550	GZMK+ Tcms	0	0	1.42729
1551	LEF1+ Tstem	0.0041298	2.6467	0.567589
1552	CX3CR1+ Tems	0	0	2.26186
1553	LEF1+ Tstem	0	2.82466	0.172159
1554	Teff	0.15612	0.00944528	2.48
1555	Teff	0.0100003	0.00632831	2.06552
1556	Teff	0	0.00339387	2.37764
1557	LEF1+ Tstem	0	1.44764	0.209334
1558	LEF1+ Tstem	0.0256756	1.85949	0.501497
1559	LEF1+ Tstem	0	1.26588	0.0460699
1560	CX3CR1+ Tems	0	0.045727	2.25242
1561	LEF1+ Tstem	0	1.1103	0.634215
1562	LEF1+ Tstem	0.0232896	2.54615	0.252196
1563	Teff	0.25672	0.00994191	2.59667
1564	CX3CR1+ Tems	0.15806	0.00604421	2.53021
1565	LEF1+ Tstem	0	1.695	0.700005
1566	LEF1+ Tstem	0	2.79976	0.161604
1567	LEF1+ Tstem	0.00539253	1.65591	0.0221769
1568	CX3CR1+ Tems	0.008693	0	2.02592
1569	LEF1+ Tstem	0	0.504233	0.363127
1570	LEF1+ Tstem	0.0619722	2.27611	1.38334
1571	CX3CR1+ Tems	0	0	2.65131
1572	CX3CR1+ Tems	0.158334	0.0141186	2.3312
1573	CX3CR1+ Tems	0.0044389	0	2.45667
1574	CX3CR1+ Tems	0.0107261	0.0444693	1.79898
1575	LEF1+ Tstem	0	2.87575	0.230356
1576	CX3CR1+ Tems	0.202227	0.247389	2.76312
1577	LEF1+ Tstem	0	2.34358	0.198115
1578	LEF1+ Tstem	0	3.23627	0.242112
1579	Teff	0	0.543621	2.56385
1580	Teff	0	0	2.54666
1581	Teff	0.00202716	0.0199001	2.3712
1582	CX3CR1+ Tems	0	0.595855	2.40524
1583	LEF1+ Tstem	0.003127	3.17598	0.0467302
1584	LEF1+ Tstem	0	3.09684	0.313044
1585	Teff	0	0.526363	2.5702
1586	LEF1+ Tstem	0.00592008	0.0435614	0.698709
1587	GZMK+ Tcms	0.00404912	0.972123	0.994355
1588	GZMK+ Tcms	0.00352665	1.21784	0.831732
1589	LEF1+ Tstem	0.00502061	1.86355	0.37029
1590	Teff	0.00476845	0.277806	2.45367
1591	Teff	0	0.116194	2.35603
1592	CX3CR1+ Tems	0	0.0235405	2.56161
1593	GZMK+ Tcms	0	2.07542	0.992295
1594	LEF1+ Tstem	0.0051032	2.81496	0.372941
1595	LEF1+ Tstem	0	1.33615	0.18557
1596	LEF1+ Tstem	0	3.15879	0.241534
1597	LEF1+ Tstem	0	1.9066	1.11493
1598	GZMK+ Tcms	0.416591	0.898891	1.17985
1599	Teff	0	0.00390255	2.18065
1600	LEF1+ Tstem	0.0141489	3.00737	0.354099
1601	LEF1+ Tstem	0	3.09324	0.285787
1602	Teff	0.453051	0.0180804	2.64615
1603	CX3CR1+ Tems	0.250897	0.064531	2.25962
1604	LEF1+ Tstem	0.0651526	2.50871	0.442451
1605	CX3CR1+ Tems	0.40398	0	2.22325
1606	GZMK+ Tcms	0.0214141	0.0893429	1.1969
1607	Teff	0.00663649	0	2.38843
1608	CX3CR1+ Tems	0	0.0785478	2.39998
1609	LEF1+ Tstem	0.118052	1.82266	0.556298
1610	CX3CR1+ Tems	0	0.052311	2.36124
1611	LEF1+ Tstem	0	2.60949	0.502642
1612	CX3CR1+ Tems	0	0.0224893	1.98589
1613	LEF1+ Tstem	0	2.5682	0.285557
1614	LEF1+ Tstem	0.0546503	0.23407	0.61033
1615	CX3CR1+ Tems	0.255105	0.333014	2.3666
1616	CX3CR1+ Tems	0.00292334	0.0559521	2.62293
1617	GZMH+ Trms	0	0.0168857	1.06322
1618	CX3CR1+ Tems	0	0	2.74099
1619	LEF1+ Tstem	0.0106716	1.34635	0.358243
1620	LEF1+ Tstem	0.00597855	0.294675	0.675092
1621	LEF1+ Tstem	0	0.641516	0.286221
1622	CX3CR1+ Tems	0	0	2.10693
1623	LEF1+ Tstem	0	1.37012	0.447408
1624	CX3CR1+ Tems	0	0.0349335	1.9684
1625	XCL1+ Trms	0.00703733	0.00879666	1.45964
1626	CX3CR1+ Tems	0	0.128993	1.76872
1627	CX3CR1+ Tems	0	0.0413124	2.7261
1628	LEF1+ Tstem	0	3.0486	0.215526
1629	GZMK+ Tcms	0	0.491027	0.837388
1630	Teff	0	0.0393759	1.99316
1631	Teff	0.0132492	0.672503	2.55389
1632	CX3CR1+ Tems	0	0	2.4031
1633	LEF1+ Tstem	0.00766582	2.74471	0.330373
1634	CX3CR1+ Tems	0.00318769	0.769543	1.90963
1635	LEF1+ Tstem	0	1.71916	0.288125
1636	LEF1+ Tstem	0	1.8984	0.1834
1637	LEF1+ Tstem	0	2.29745	0.248963
1638	GZMK+ Tcms	0	0.99232	0.98512
1639	CX3CR1+ Tems	0	0.594076	1.89373
1640	CX3CR1+ Tems	0	0.675367	2.29189
1641	LEF1+ Tstem	0	1.59373	0.476575
1642	Teff	0	0.0157192	2.27974
1643	GZMK+ Tcms	0	0.0199078	1.29333
1644	LEF1+ Tstem	0	1.98559	0.392558
1645	CX3CR1+ Tems	0	0.0612697	2.21141
1646	Teff	0.00154669	0.0153639	2.07298
1647	GZMK+ Tcms	0.0159704	0.641553	0.867995
1648	LEF1+ Tstem	0.00338348	1.29625	0.474756
1649	Teff	0.00821636	0.0102705	2.70185
1650	LEF1+ Tstem	0.0105966	0.626236	0.761125
1651	LEF1+ Tstem	0.280572	2.94111	0.294686
1652	CX3CR1+ Tems	0.559268	0.708904	2.42348
1653	LEF1+ Tstem	0	2.25921	0.318653
1654	CX3CR1+ Tems	0.00140853	0.037854	2.59366
1655	LEF1+ Tstem	0	0.983551	1.15979
1656	GZMK+ Tcms	0.0322632	0.744015	1.09584
1657	LEF1+ Tstem	0	2.0998	0.197036
1658	CX3CR1+ Tems	0	0.0130134	2.17994
1659	Teff	0.00760915	0	2.70956
1660	GZMK+ Tcms	0.00351181	0.967779	1.68621
1661	LEF1+ Tstem	0	2.04504	0.450597
1662	GZMK+ Tcms	0	0.0722781	1.68386
1663	CX3CR1+ Tems	0	0.0255477	2.63434
1664	LEF1+ Tstem	0.0174435	2.40382	0.284017
1665	GZMK+ Tcms	0	0.190884	2.27078
1666	LEF1+ Tstem	0.0622279	2.47246	0.327802
1667	LEF1+ Tstem	0	1.68151	1.21228
1668	Teff	0.00258035	0.401132	2.66573
1669	CX3CR1+ Tems	0.0235826	0.00742308	2.42523
1670	LEF1+ Tstem	0.0102983	0.756634	0.569797
1671	LEF1+ Tstem	0	2.89156	0.36298
1672	CX3CR1+ Tems	0	0.497948	1.43754
1673	LEF1+ Tstem	0.0291329	1.3911	0.719039
1674	GZMK+ Tcms	0	0.61645	1.5991
1675	LEF1+ Tstem	0.00295512	0.639561	1.07284
1676	Teff	0.0126101	0	2.71848
1677	GZMK+ Tcms	0.0166459	0.552758	1.78633
1678	LEF1+ Tstem	0	3.39702	0.484805
1679	CX3CR1+ Tems	0	0.0378958	2.44482
1680	GZMK+ Tcms	0	0.00958216	1.11595
1681	CX3CR1+ Tems	0.0234058	0.11747	1.20362
1682	LEF1+ Tstem	0.0098826	2.3203	0.287853
1683	LEF1+ Tstem	0	2.20198	0.284928
1684	GZMK+ Tcms	0	0.565146	1.70071
1685	LEF1+ Tstem	0	3.15421	0.324945
1686	CX3CR1+ Tems	0	0.0289753	2.36841
1687	GZMK+ Tcms	0.199912	1.01481	1.18419
1688	LEF1+ Tstem	0	2.70645	0.372697
1689	LEF1+ Tstem	0	2.60394	0.388318
1690	LEF1+ Tstem	0.0309915	2.2039	0.106134
1691	CX3CR1+ Tems	0.151001	0.259424	2.54258
1692	CX3CR1+ Tems	0	0.00863621	2.45522
1693	CX3CR1+ Tems	0.00277708	0.00694271	2.08313
1694	CX3CR1+ Tems	0	0.161741	2.33558
1695	LEF1+ Tstem	0	3.20852	0.235018
1696	GZMK+ Tcms	0	0.569143	1.24455
1697	LEF1+ Tstem	0	2.57009	0.321271
1698	CX3CR1+ Tems	0	0.0394284	1.96357
1699	Teff	0.00506174	0	2.48878
1700	Teff	0.00872	0.014692	2.21199
1701	GZMK+ Tcms	0.0114848	1.13457	0.959936
1702	Teff	0	0.00291846	1.74882
1703	LEF1+ Tstem	0	0.0691858	1.02994
1704	LEF1+ Tstem	0	2.49627	0.198412
1705	Teff	0	0.0297752	2.40525
1706	LEF1+ Tstem	0.00241588	2.98324	0.485639
1707	Teff	0	0	2.26654
1708	CX3CR1+ Tems	0.0131366	0.0164208	1.9976
1709	CX3CR1+ Tems	0.0150551	0.671335	2.5039
1710	CX3CR1+ Tems	0.00502655	0.0187326	2.5064
1711	Teff	0.00638853	0	2.28768
1712	LEF1+ Tstem	0.0154839	3.25197	0.372257
1713	CX3CR1+ Tems	0.00616224	1.45854	2.0363
1714	LEF1+ Tstem	0	2.18393	0.293265
1715	LEF1+ Tstem	0	1.67117	0.763016
1716	LEF1+ Tstem	0.00342776	2.88602	0.638363
1717	GZMK+ Tcms	0.00330909	1.88838	1.33091
1718	CX3CR1+ Tems	0	0	2.30364
1719	LEF1+ Tstem	0.0272149	1.43779	0.473075
1720	Teff	0.094875	0.00835276	2.56678
1721	Teff	0	0.0195067	1.91087
1722	LEF1+ Tstem	0.00510551	2.47186	0.365702
1723	CX3CR1+ Tems	0	0.217606	2.15696
1724	LEF1+ Tstem	0.00262766	2.49393	0.193578
1725	GZMK+ Tcms	0	0	1.49521
1726	CX3CR1+ Tems	0	0.386881	1.31483
1727	Teff	0	0.336288	2.42665
1728	CX3CR1+ Tems	0.00564662	0	2.43071
1729	CX3CR1+ Tems	0	0.573305	2.76112
1730	CX3CR1+ Tems	0.0054369	0.0101486	2.05734
1731	CX3CR1+ Tems	0.0715883	0	2.5668
1732	CX3CR1+ Tems	0.00964535	0.0236604	1.85609
1733	Teff	0	0	2.66622
1734	CX3CR1+ Tems	0.316249	0.0284654	2.441
1735	GZMK+ Tcms	0	0.436073	1.60371
1736	GZMK+ Tcms	0	0	1.61253
1737	LEF1+ Tstem	0	2.13385	0.414803
1738	CX3CR1+ Tems	0.343415	0.052403	2.15134
1739	CX3CR1+ Tems	0	0.00746607	2.40369
1740	Teff	0.0261998	0.0113165	1.94861
1741	CX3CR1+ Tems	0	0.00492871	2.21047
1742	Teff	0	0.0241682	2.7858
1743	Teff	0	0	2.054
1744	Teff	0.00227082	0.0111657	2.2407
1745	CX3CR1+ Tems	0.0166392	1.14702	0.936012
1746	CX3CR1+ Tems	0.00420334	0.0209086	2.63491
1747	LEF1+ Tstem	0	2.9097	0.250147
1748	GZMK+ Tcms	0	0	0.729625
1749	CX3CR1+ Tems	0	0.0353955	2.33362
1750	CX3CR1+ Tems	0.00163711	0.0339235	2.40473
1751	Teff	0	0.797568	2.32622
1752	LEF1+ Tstem	0.00416466	2.84887	0.202534
1753	LEF1+ Tstem	0	1.77219	0.416681
1754	CX3CR1+ Tems	0.382805	0.418259	1.94965
1755	Teff	0	0	2.54834
1756	LEF1+ Tstem	0	2.31532	0.337458
1757	LEF1+ Tstem	0	2.57866	0.214126
1758	LEF1+ Tstem	0	2.11417	0.406675
1759	Teff	0.00234359	0.0586448	2.65383
1760	LEF1+ Tstem	0	2.02982	0.28328
1761	CX3CR1+ Tems	0	0.586925	2.34421
1762	CX3CR1+ Tems	0.00902438	1.14354	2.48882
1763	CX3CR1+ Tems	0	0	2.74036
1764	Teff	0	0.127833	2.34296
1765	CX3CR1+ Tems	0.009576	0.005985	2.55786
1766	LEF1+ Tstem	0.00607489	2.35196	0.244622
1767	Teff	0.124112	0.00495047	2.08218
1768	Teff	0.00341296	0.0042662	2.7102
1769	GZMK+ Tcms	0	0.00946549	0.235492
1770	Teff	0.00517345	0.00646681	2.36598
1771	GZMK+ Tcms	0.0145489	0	1.37575
1772	CX3CR1+ Tems	0.299291	0	2.57172
1773	Teff	0	0.661958	2.11729
1774	Teff	0.00473129	0	2.51703
1775	Teff	0.00530156	0.00989708	2.39525
1776	CX3CR1+ Tems	0	1.11384	2.19451
1777	CX3CR1+ Tems	0	0.0199522	2.2895
1778	GZMK+ Tcms	0.422365	0.721522	2.91255
1779	GZMK+ Tcms	0	0.013648	0.989895
1780	LEF1+ Tstem	0	2.34643	0.201023
1781	Teff	0.0408557	0.00536139	2.19479
1782	Teff	0.279245	0.00997633	2.53783
1783	CX3CR1+ Tems	0	0.21697	2.57898
1784	LEF1+ Tstem	0	2.91338	0.355454
1785	CX3CR1+ Tems	0.223321	0.00489048	2.53492
1786	LEF1+ Tstem	0	1.99038	0.591913
1787	GZMK+ Tcms	0.00763463	1.09365	1.32885
1788	LEF1+ Tstem	0	1.53122	0.493568
1789	GZMK+ Tcms	0.00459138	0.353802	0.97509
1790	GZMK+ Tcms	0	0.942617	1.50581
1791	CX3CR1+ Tems	0.00323882	0.0240351	2.23975
1792	Teff	0.351114	0.0414688	2.14367
1793	CX3CR1+ Tems	0	0.0441853	2.63076
1794	GZMK+ Tcms	0	0.13414	0.678271
1795	LEF1+ Tstem	0.0132233	2.72168	0.802949
1796	LEF1+ Tstem	0	3.17966	0.562046
1797	Teff	0	0	2.12826
1798	LEF1+ Tstem	0.0169101	1.69817	0.434302
1799	CX3CR1+ Tems	0.310641	0.182228	2.41415
1800	LEF1+ Tstem	0.00404421	0.0782797	0.588369
1801	LEF1+ Tstem	0.00438781	3.21655	0.132536
1802	Teff	0.007469	0.00942341	2.48299
1803	GZMK+ Tcms	0	0	0.694716
1804	LEF1+ Tstem	0	3.25237	0.425305
1805	Teff	0	0.00682415	2.41978
1806	CX3CR1+ Tems	0.0317726	0.859174	1.37599
1807	Teff	0.00259666	0.0191879	2.6835
1808	Teff	0.0123948	0.00519983	2.49478
1809	LEF1+ Tstem	0	3.1549	0.220544
1810	GZMK+ Tcms	0.233447	0.666856	1.23323
1811	GZMK+ Tcms	0.00454528	0.0112369	0.670141
1812	CX3CR1+ Tems	0	0.0814636	2.09236
1813	LEF1+ Tstem	0	1.5855	0.825443
1814	CX3CR1+ Tems	0	0	2.17511
1815	Teff	0.00229559	0.526843	2.60276
1816	CX3CR1+ Tems	0.00309853	0	2.55321
1817	GZMK+ Tcms	0	0.262248	1.62886
1818	CX3CR1+ Tems	0	0.838494	2.25332
1819	CX3CR1+ Tems	0.00175735	0.432588	2.26169
1820	Teff	0.500367	0.0314907	2.64184
1821	CX3CR1+ Tems	0	0	2.08655
1822	GZMK+ Tcms	0.016278	0.00684327	1.1731
1823	GZMK+ Tcms	0	0.236203	2.02631
1824	CX3CR1+ Tems	0.00619995	0.388463	2.40988
1825	CX3CR1+ Tems	0.002883	1.15134	1.73476
1826	CX3CR1+ Tems	0	1.6757	1.9583
1827	GZMK+ Tcms	0	0.068897	1.31613
1828	LEF1+ Tstem	0	1.47417	0.786138
1829	CX3CR1+ Tems	0	0.114752	1.92557
1830	CX3CR1+ Tems	0	0.00460902	2.11359
1831	LEF1+ Tstem	0.487147	2.1746	0.291819
1832	CX3CR1+ Tems	0	0.942398	2.20846
1833	CX3CR1+ Tems	0	0	2.29205
1834	GZMK+ Tcms	0.0254275	1.00838	0.700205
1835	LEF1+ Tstem	0.0362342	1.43401	1.27925
1836	GZMK+ Tcms	0.343831	0.00766994	1.44145
1837	LEF1+ Tstem	0.0964583	2.21572	0.330556
1838	LEF1+ Tstem	0	3.21981	0.0162729
1839	LEF1+ Tstem	0	2.22575	0.558965
1840	Teff	0	0	2.46264
1841	CX3CR1+ Tems	0.0493882	0.993024	2.46737
1842	CX3CR1+ Tems	0	0	2.44187
1843	CX3CR1+ Tems	0.00570742	0.291921	2.97332
1844	GZMK+ Tcms	0	0.464762	1.31077
1845	CX3CR1+ Tems	0	0.0202982	1.3982
1846	Teff	0	0	2.09102
1847	CX3CR1+ Tems	0	0.589579	2.40506
1848	LEF1+ Tstem	0	2.16535	0.245375
1849	CX3CR1+ Tems	0	0	2.10792
1850	Texh	0.134206	0.00426157	1.01233
1851	TLdys	1.22244	0	1.61839
1852	Texh	0.482305	0.00227656	1.94316
1853	TLdys	0.890923	0.00379283	1.05589
1854	TLdys	1.1313	0.155118	0.396879
1855	GZMH+ Trms	0.195839	0.80674	0.970659
1856	Texh	0.730049	0.0270755	1.18066
1857	TLdys	0	1.08033	1.64385
1858	Texh	2.48569	0.225837	1.13987
1859	GZMH+ Trms	0	1.07131	1.79549
1860	GZMK+ Tcms	0.186666	0.00654351	1.03123
1861	GZMH+ Trms	0.204496	1.2535	0.559589
1862	GZMH+ Trms	0.0134399	0.331628	1.01649
1863	Texh	0.316592	0.0657366	1.87544
1864	GZMK+ Tcms	0.620873	0.685209	1.74178
1865	TLdys	0.00216599	0.523707	2.11601
1866	TLdys	0	0.31966	1.40912
1867	KLF2+ Tcms	1.16887	0.00576266	1.94466
1868	Texh	0.00432551	0	1.91971
1869	GZMH+ Trms	0.0033913	0	1.86117
1870	GZMK+ Tcms	0.0132654	0.344508	0.949388
1871	Texh	0.458259	0	1.86011
1872	GZMK+ Tcms	0	0	0.805809
1873	Teff	0.00177551	0.179581	2.22013
1874	GZMK+ Tcms	0	0.0875066	0.757636
1875	Teff	0.409109	0.498316	2.19943
1876	GZMK+ Tcms	0.520049	0.0192226	1.50191
1877	Texh	0.0121166	0.661964	1.45863
1878	GZMH+ Trms	0	0	2.34819
1879	XCL1+ Trms	0.375185	0.0145385	2.06637
1880	Texh	0.54987	0.00426966	2.58313
1881	GZMK+ Tcms	0.00194556	0.00727242	0.387396
1882	GZMK+ Tcms	0.00522099	0.794192	1.44262
1883	Texh	0.238576	0	1.49206
1884	TLdys	2.80824	0	2.6531
1885	GZMH+ Trms	0.00986506	1.54621	1.09603
1886	GZMH+ Trms	0	0.0203474	1.09256
1887	GZMK+ Tcms	0.00574496	0.957097	1.21863
1888	Texh	0.711088	0.00719095	2.2418
1889	GZMK+ Tcms	0.591965	0.00378888	1.03567
1890	GZMH+ Trms	0.341457	0	1.78408
1891	XCL1+ Trms	0.00310453	1.23036	0.853281
1892	GZMK+ Tcms	0.0086799	0	1.09936
1893	Texh	0.30466	0.00991341	1.4979
1894	GZMH+ Trms	0.0220944	0.512279	1.50921
1895	Texh	1.34191	0	1.30419
1896	Texh	2.15221	0.0220027	2.69696
1897	Texh	2.07329	0	1.53145
1898	LEF1+ Tstem	0.00642688	0.81784	0.515522
1899	GZMK+ Tcms	0.0038134	1.87295	0.637107
1900	Texh	1.13167	0.00400288	1.79547
1901	CX3CR1+ Tems	0.0134761	0.904036	2.51729
1902	CX3CR1+ Tems	0.0214342	0.234675	1.6658
1903	Texh	1.29506	0.00354303	1.96343
1904	KLF2+ Tcms	1.62058	0.047411	2.67116
1905	Texh	0.959845	0	1.04422
1906	LEF1+ Tstem	0	2.16403	1.03349
1907	Texh	3.10843	0.561323	2.29277
1908	Texh	1.59245	0.00401438	2.39413
1909	Texh	0.733535	0	2.55518
1910	GZMK+ Tcms	0.423104	0.00871012	0.879889
1911	GZMH+ Trms	0	0	1.0231
1912	XCL1+ Trms	0.0145811	0.283363	0.722702
1913	Texh	2.31892	0	1.56758
1914	GZMH+ Trms	0	0.696596	1.01632
1915	GZMK+ Tcms	0	0	1.70892
1916	Texh	1.56059	0.807915	2.25358
1917	GZMK+ Tcms	0.279856	0.210881	1.53564
1918	XCL1+ Trms	0.435313	0.00703154	2.02787
1919	Texh	0.514573	0.0113625	1.76721
1920	Teff	0	0.00349044	2.41068
1921	GZMH+ Trms	0.0259352	0.0982237	0.384833
1922	GZMH+ Trms	0	0	1.44936
1923	GZMK+ Tcms	0	0	0.871814
1924	GZMK+ Tcms	0.173366	0	1.38626
1925	Texh	0.404464	0.0204021	1.69088
1926	XCL1+ Trms	0	0.733717	0.8703
1927	GZMH+ Trms	0	0	1.41584
1928	Texh	1.30729	0.0126199	2.18902
1929	Texh	1.30239	0.00698504	1.95588
1930	Teff	0	0.486835	2.49445
1931	GZMK+ Tcms	0	0.673739	0.996445
1932	GZMH+ Trms	0	0.0161158	1.42932
1933	Texh	1.14749	0.00984571	2.53079
1934	GZMK+ Tcms	0.00145492	0	1.07337
1935	GZMK+ Tcms	0.306356	0.726907	0.407267
1936	GZMK+ Tcms	0	1.21482	0.651429
1937	CX3CR1+ Tems	0	0	2.68491
1938	CX3CR1+ Tems	0.531445	0.0192977	2.48859
1939	TLdys	0.34373	0.0155991	1.05162
1940	GZMH+ Trms	0	0.265986	1.17691
1941	GZMK+ Tcms	0	0.68599	0.794975
1942	Texh	2.62491	0.00691076	2.75612
1943	Texh	1.30437	0.0197834	1.88124
1944	GZMK+ Tcms	0.313693	0.643047	1.01202
1945	GZMH+ Trms	0	0.489671	2.32805
1946	CX3CR1+ Tems	0	0	2.25123
1947	Texh	0.0156495	0.00393678	1.44827
1948	GZMH+ Trms	0.0167857	0.0106862	1.0201
1949	GZMK+ Tcms	0.0124711	0.080124	1.74353
1950	Texh	3.20705	0	2.18177
1951	GZMH+ Trms	0	0	1.57364
1952	GZMK+ Tcms	0.0471596	0.00934585	1.68106
1953	LEF1+ Tstem	0.00377718	2.01104	0.253075
1954	Texh	1.21913	0.0140996	1.17797
1955	GZMK+ Tcms	0	0	1.0494
1956	GZMK+ Tcms	0.017031	0.519809	1.42417
1957	GZMH+ Trms	0	0.0032862	1.92943
1958	GZMK+ Tcms	0.0301198	0.0360066	1.69747
1959	GZMK+ Tcms	0	0.0168066	0.722441
1960	GZMH+ Trms	0	0.464709	2.22364
1961	GZMK+ Tcms	0.428464	0.0205345	1.41223
1962	CX3CR1+ Tems	0	0.0566233	2.75529
1963	GZMK+ Tcms	0.661924	0.00837996	1.52675
1964	CX3CR1+ Tems	0.0120933	0.376617	0.842928
1965	Texh	2.09846	0.0247182	2.04145
1966	Texh	2.04732	0.00391895	2.57042
1967	GZMK+ Tcms	0	0	0.696812
1968	GZMK+ Tcms	0	0.77577	0.706872
1969	GZMK+ Tcms	0	0	1.39907
1970	CX3CR1+ Tems	0	0	2.33834
1971	CX3CR1+ Tems	0.0107858	0.399003	2.33185
1972	GZMH+ Trms	0.343115	0	2.29661
1973	GZMK+ Tcms	0.0813223	0.876964	1.73091
1974	Texh	2.07598	0	2.90869
1975	Texh	2.38386	0.00423167	2.48003
1976	GZMK+ Tcms	0.372684	1.17205	0.677082
1977	XCL1+ Trms	0	0.0814396	2.39388
1978	LEF1+ Tstem	0.00602601	1.11954	1.1527
1979	GZMH+ Trms	0.503562	0.0049032	1.29417
1980	GZMH+ Trms	0	0.257751	0.786818
1981	GZMK+ Tcms	0	0.346052	0.848391
1982	GZMK+ Tcms	0.964316	0	2.08415
1983	Texh	1.95683	0.00474408	2.4886
1984	GZMK+ Tcms	0.00342756	0.0292204	0.973996
1985	GZMK+ Tcms	0	0	1.83387
1986	GZMK+ Tcms	0.029301	0.00967179	0.493615
1987	XCL1+ Trms	0.00381395	0.00476744	1.53296
1988	Texh	1.01753	0.00408266	1.60298
1989	GZMH+ Trms	0	0.00506604	1.51153
1990	GZMK+ Tcms	0	0.277578	1.36481
1991	GZMK+ Tcms	0.0119616	0.815065	1.02809
1992	GZMK+ Tcms	0.0135618	0.702013	1.34691
1993	TLdys	0	0.395452	1.56059
1994	GZMH+ Trms	0.613652	0.551199	0.297453
1995	Teff	0	0.0041451	2.42544
1996	GZMK+ Tcms	0.00732573	0	0.661014
1997	GZMH+ Trms	0.34871	0.0413468	1.68729
1998	GZMK+ Tcms	0	0.3304	1.16209
1999	Texh	1.44581	0	2.15012
[truncated: 1,806 more rows]
